# Supplementary material for: (E)-N′-(4-Chloro­benzyl­idene)-3,4,5-trimethoxy­benzohydrazide
Source: Acta Crystallogr Sect E Struct Rep Online. 2008 Nov 26;64(Pt 12):o2459. doi: 10.1107/S1600536808039044 (PMC2959971; doi:10.1107/S1600536808039044)
Supplement: Supplementary file 1 [file e-64-o2459-sup1.cif]

##############################################################################
###                                                                        ###
###        Electronic paper (Acta Crystallographica Section E)             ###
###                                                                        ###
##############################################################################
#                                                                            #
# This CIF contains the data in a paper accepted for publication in Acta     #
# Crystallographica Section E. It conforms to the requirements of Notes      #
# for Authors for Section E, and has been peer reviewed under the auspices   #
# of the IUCr Commission on Journals.                                        #
#                                                                            #
# Full details of the Crystallographic Information File format               #
# are given in the paper "The Crystallographic Information File (CIF):       #
# a New Standard Archive File for Crystallography" by S. R. Hall, F. H.      #
# Allen and I. D. Brown [Acta Cryst. (1991), A47, 655-685].                  #
#                                                                            #
# The current version of the core CIF dictionary is obtainable from          #
# ftp://ftp.iucr.org/pub/cif_core.dic. The current version number is 2.4.    #
#                                                                            #
# Software is freely available for graphical display of the structure(s) in  #
# this CIF.  For information consult the CIF home page http://www.iucr.org/  #
# cif/home.html                                                              #
#                                                                            #
# This file may be used for bona fide research purposes within the           #
# scientific community so long as proper attribution is given to the journal # 
# article from which it was obtained.                                        #
#                                                                            #
##############################################################################
                                             
data_I
_audit_creation_method     SHELXL-97
_chemical_name_systematic
;
(<i>E</i>)-<i>N</i>'-(4-Chlorobenzylidene)-3,4,5-trimethoxybenzohydrazide
;
_chemical_name_common     ?
_chemical_formula_moiety     'C17 H17 Cl N2 O4'
_chemical_formula_sum     'C17 H17 Cl N2 O4'
_chemical_formula_iupac     'C17 H17 Cl N2 O4'
_chemical_formula_weight     348.78
_chemical_melting_point     ?
_symmetry_cell_setting     'triclinic'
_symmetry_space_group_name_H-M     'P -1'
_symmetry_space_group_name_Hall     '-P 1'
loop_
    _symmetry_equiv_pos_as_xyz
    'x, y, z'
    '-x, -y, -z'
_cell_length_a     5.119(2)
_cell_length_b     8.210(4)
_cell_length_c     20.276(9)
_cell_angle_alpha     101.055(7)
_cell_angle_beta     92.362(7)
_cell_angle_gamma     101.459(7)
_cell_volume     816.9(7)
_cell_formula_units_Z     2
_cell_measurement_reflns_used     2557
_cell_measurement_theta_min     2.586
_cell_measurement_theta_max     28.275
_cell_measurement_temperature     273(2)
_exptl_crystal_description     block
_exptl_crystal_colour     yellow
_exptl_crystal_size_max     0.12
_exptl_crystal_size_mid     0.10
_exptl_crystal_size_min     0.06
_exptl_crystal_density_diffrn     1.418
_exptl_crystal_density_meas     ?
_exptl_crystal_density_method     'not measured'
_exptl_crystal_F_000     364
_exptl_absorpt_coefficient_mu     0.258
_exptl_absorpt_correction_type     multi-scan
_exptl_absorpt_process_details     '(SADABS; Sheldrick, 1996)'
_exptl_absorpt_correction_T_min     0.9697
_exptl_absorpt_correction_T_max     0.9847
_exptl_special_details
;
;
_diffrn_ambient_temperature     273(2)
_diffrn_radiation_type     MoK\a
_diffrn_radiation_wavelength     0.71073
_diffrn_radiation_source     'fine-focus sealed tube'
_diffrn_radiation_monochromator     graphite
_diffrn_measurement_device_type     'Bruker APEX CCD area-detector'
_diffrn_measurement_method     '\f and \w'
_diffrn_detector_area_resol_mean     ?
_diffrn_reflns_number     4307
_diffrn_reflns_av_R_equivalents     0.0170
_diffrn_reflns_av_sigmaI/netI     0.0266
_diffrn_reflns_theta_min     2.05
_diffrn_reflns_theta_max     25.04
_diffrn_reflns_theta_full     25.04
_diffrn_measured_fraction_theta_max     0.992
_diffrn_measured_fraction_theta_full     0.992
_diffrn_reflns_limit_h_min     -6
_diffrn_reflns_limit_h_max     6
_diffrn_reflns_limit_k_min     -9
_diffrn_reflns_limit_k_max     9
_diffrn_reflns_limit_l_min     -18
_diffrn_reflns_limit_l_max     24
_diffrn_standards_number     ?
_diffrn_standards_interval_count     ?
_diffrn_standards_interval_time     ?
_diffrn_standards_decay_%     ?
_refine_special_details
;
Refinement of <i>F</i>^2^ against ALL reflections. The weighted <i>R</i>-factor
<i>wR</i> and goodness of fit <i>S</i> are based on <i>F</i>^2^, conventional
<i>R</i>-factors <i>R</i> are based on <i>F</i>, with <i>F</i> set to zero for
negative <i>F</i>^2^. The threshold expression of <i>F</i>^2^ >
\s(<i>F</i>^2^) is used only for calculating <i>R</i>-factors(gt) <i>etc</i>.
and is not relevant to the choice of reflections for refinement.
<i>R</i>-factors based on <i>F</i>^2^ are statistically about twice as large
as those based on <i>F</i>, and <i>R</i>- factors based on ALL data will be
even larger.
;
_reflns_number_total     2860
_reflns_number_gt     2497
_reflns_threshold_expression     I>2\s(I)
_refine_ls_structure_factor_coef     Fsqd
_refine_ls_matrix_type     full
_refine_ls_R_factor_all     0.0516
_refine_ls_R_factor_gt     0.0461
_refine_ls_wR_factor_gt     0.1213
_refine_ls_wR_factor_ref     0.1276
_refine_ls_goodness_of_fit_ref     1.032
_refine_ls_restrained_S_all     1.032
_refine_ls_number_reflns     2860
_refine_ls_number_parameters     218
_refine_ls_number_restraints     0
_refine_ls_hydrogen_treatment     constr
_refine_ls_weighting_scheme     calc
_refine_ls_weighting_details
         'calc w=1/[\s^2^(Fo^2^)+(0.0602P)^2^+0.4783P] where P=(Fo^2^+2Fc^2^)/3'
_atom_sites_solution_hydrogens     geom
_atom_sites_solution_primary     direct
_atom_sites_solution_secondary     difmap
_refine_ls_shift/su_max     0.000
_refine_ls_shift/su_mean     0.000
_refine_diff_density_max     0.588
_refine_diff_density_min     -0.386
_refine_ls_extinction_method     'SHELXL97 (Sheldrick, 2008)'
_refine_ls_extinction_coef     0.060(5)
_refine_ls_extinction_expression
                                  'Fc^*^=kFc[1+0.001xFc^2^\l^3^/sin(2\q)]^-1/4^'
loop_
    _atom_type_symbol
    _atom_type_description
    _atom_type_scat_dispersion_real
    _atom_type_scat_dispersion_imag
    _atom_type_scat_source
    'C' 'C' 0.0033 0.0016
                         'International Tables Vol C Tables 4.2.6.8 and 6.1.1.4'
    'H' 'H' 0.0000 0.0000
                         'International Tables Vol C Tables 4.2.6.8 and 6.1.1.4'
    'N' 'N' 0.0061 0.0033
                         'International Tables Vol C Tables 4.2.6.8 and 6.1.1.4'
    'O' 'O' 0.0106 0.0060
                         'International Tables Vol C Tables 4.2.6.8 and 6.1.1.4'
    'Cl' 'Cl' 0.1484 0.1585
                         'International Tables Vol C Tables 4.2.6.8 and 6.1.1.4'
_computing_data_collection     'SMART (Bruker, 1997)'
_computing_cell_refinement     'SAINT (Bruker, 1997)'
_computing_data_reduction     'SAINT (Bruker, 1997)'
_computing_structure_solution     'SHELXS97 (Sheldrick, 2008)'
_computing_structure_refinement     'SHELXL97 (Sheldrick, 2008)'
_computing_molecular_graphics     'SHELXTL (Sheldrick, 2008)'
_computing_publication_material     'SHELXTL (Sheldrick, 2008)'
loop_
    _atom_site_type_symbol
    _atom_site_label
    _atom_site_fract_x
    _atom_site_fract_y
    _atom_site_fract_z
    _atom_site_U_iso_or_equiv
    _atom_site_adp_type
    _atom_site_calc_flag
    _atom_site_refinement_flags
    _atom_site_occupancy
    _atom_site_disorder_assembly
    _atom_site_disorder_group
    Cl Cl1 0.98386(15) -0.10593(8) 0.26691(3) 0.0637(2) Uani d . 1 . .
    O O1 0.5118(3) 0.4117(2) 0.66278(7) 0.0510(4) Uani d . 1 . .
    O O2 0.5848(4) 0.5136(2) 0.92020(8) 0.0634(5) Uani d . 1 . .
    O O3 0.9795(4) 0.7795(3) 0.95374(9) 0.0883(7) Uani d . 1 . .
    O O4 1.3253(4) 0.8754(2) 0.86389(9) 0.0703(6) Uani d . 1 . .
    N N1 0.8782(3) 0.3395(2) 0.57654(8) 0.0396(4) Uani d . 1 . .
    N N2 0.9449(3) 0.4260(2) 0.64227(8) 0.0393(4) Uani d . 1 . .
    H H2 1.1099 0.4630 0.6572 0.047 Uiso calc R 1 . .
    C C1 0.8360(4) 0.5329(2) 0.75470(9) 0.0365(4) Uani d . 1 . .
    C C2 0.6692(4) 0.4815(3) 0.80214(10) 0.0408(5) Uani d . 1 . .
    H H2A 0.5169 0.3961 0.7888 0.049 Uiso calc R 1 . .
    C C3 0.7298(4) 0.5574(3) 0.86935(10) 0.0457(5) Uani d . 1 . .
    C C4 0.9504(5) 0.6916(3) 0.88879(11) 0.0520(6) Uani d . 1 . .
    C C5 1.1177(4) 0.7419(3) 0.84062(11) 0.0480(5) Uani d . 1 . .
    C C6 1.0627(4) 0.6603(3) 0.77344(10) 0.0412(5) Uani d . 1 . .
    H H6 1.1771 0.6909 0.7414 0.049 Uiso calc R 1 . .
    C C7 0.3631(6) 0.3744(4) 0.90386(13) 0.0673(7) Uani d . 1 . .
    H H7A 0.2345 0.3994 0.8736 0.101 Uiso calc R 1 . .
    H H7B 0.2821 0.3549 0.9443 0.101 Uiso calc R 1 . .
    H H7C 0.4225 0.2748 0.8827 0.101 Uiso calc R 1 . .
    C C8 1.2015(8) 0.7925(6) 0.99320(16) 0.1086(14) Uani d . 1 . .
    H H8A 1.2011 0.6860 1.0061 0.163 Uiso calc R 1 . .
    H H8B 1.2073 0.8791 1.0328 0.163 Uiso calc R 1 . .
    H H8C 1.3554 0.8220 0.9690 0.163 Uiso calc R 1 . .
    C C9 1.5185(5) 0.9198(3) 0.81913(13) 0.0563(6) Uani d . 1 . .
    H H9A 1.5826 0.8211 0.7990 0.084 Uiso calc R 1 . .
    H H9B 1.6651 1.0047 0.8435 0.084 Uiso calc R 1 . .
    H H9C 1.4392 0.9639 0.7845 0.084 Uiso calc R 1 . .
    C C10 0.7487(4) 0.4520(2) 0.68292(10) 0.0363(4) Uani d . 1 . .
    C C11 1.0749(4) 0.3316(3) 0.54076(10) 0.0421(5) Uani d . 1 . .
    H H11 1.2448 0.3915 0.5585 0.050 Uiso calc R 1 . .
    C C12 1.0395(4) 0.2302(3) 0.47225(10) 0.0378(4) Uani d . 1 . .
    C C13 1.2396(5) 0.2560(3) 0.42946(11) 0.0527(6) Uani d . 1 . .
    H H13 1.3898 0.3424 0.4438 0.063 Uiso calc R 1 . .
    C C14 1.2205(5) 0.1556(3) 0.36576(11) 0.0542(6) Uani d . 1 . .
    H H14 1.3553 0.1749 0.3371 0.065 Uiso calc R 1 . .
    C C15 1.0009(5) 0.0277(3) 0.34555(10) 0.0433(5) Uani d . 1 . .
    C C16 0.7968(5) -0.0006(3) 0.38638(12) 0.0540(6) Uani d . 1 . .
    H H16 0.6471 -0.0871 0.3717 0.065 Uiso calc R 1 . .
    C C17 0.8181(4) 0.1019(3) 0.44969(11) 0.0488(5) Uani d . 1 . .
    H H17 0.6803 0.0841 0.4777 0.059 Uiso calc R 1 . .
loop_
    _atom_site_aniso_label
    _atom_site_aniso_U_11
    _atom_site_aniso_U_22
    _atom_site_aniso_U_33
    _atom_site_aniso_U_12
    _atom_site_aniso_U_13
    _atom_site_aniso_U_23
    Cl1 0.0910(5) 0.0539(4) 0.0397(3) 0.0153(3) 0.0094(3) -0.0077(3)
    O1 0.0337(8) 0.0722(11) 0.0394(8) 0.0075(7) 0.0002(6) -0.0034(7)
    O2 0.0650(11) 0.0788(12) 0.0361(9) -0.0015(9) 0.0168(7) 0.0009(8)
    O3 0.0691(12) 0.1269(19) 0.0400(10) -0.0058(12) 0.0062(9) -0.0264(11)
    O4 0.0600(11) 0.0767(12) 0.0477(10) -0.0183(9) 0.0098(8) -0.0190(8)
    N1 0.0417(9) 0.0440(9) 0.0293(8) 0.0095(7) 0.0003(7) -0.0018(7)
    N2 0.0339(8) 0.0504(10) 0.0288(8) 0.0084(7) -0.0004(6) -0.0029(7)
    C1 0.0368(10) 0.0400(10) 0.0318(10) 0.0128(8) 0.0031(8) 0.0002(8)
    C2 0.0386(11) 0.0433(11) 0.0361(11) 0.0070(9) 0.0043(8) -0.0009(9)
    C3 0.0458(12) 0.0555(13) 0.0341(11) 0.0120(10) 0.0102(9) 0.0027(9)
    C4 0.0493(12) 0.0641(15) 0.0329(11) 0.0084(11) 0.0046(9) -0.0106(10)
    C5 0.0415(11) 0.0534(13) 0.0393(11) 0.0042(10) 0.0022(9) -0.0080(10)
    C6 0.0380(11) 0.0472(12) 0.0343(10) 0.0081(9) 0.0062(8) -0.0015(9)
    C7 0.0720(17) 0.0708(17) 0.0523(15) -0.0019(14) 0.0221(13) 0.0100(13)
    C8 0.092(2) 0.168(4) 0.0460(17) 0.008(2) -0.0029(16) -0.005(2)
    C9 0.0467(13) 0.0550(14) 0.0567(14) -0.0008(10) 0.0047(11) -0.0024(11)
    C10 0.0349(10) 0.0385(10) 0.0331(10) 0.0072(8) 0.0017(8) 0.0020(8)
    C11 0.0402(11) 0.0479(12) 0.0333(10) 0.0037(9) 0.0022(8) 0.0024(9)
    C12 0.0421(11) 0.0393(10) 0.0314(10) 0.0108(8) 0.0033(8) 0.0037(8)
    C13 0.0483(13) 0.0572(14) 0.0417(12) -0.0043(10) 0.0096(10) -0.0020(10)
    C14 0.0599(14) 0.0586(14) 0.0400(12) 0.0062(11) 0.0178(10) 0.0033(10)
    C15 0.0584(13) 0.0389(11) 0.0329(10) 0.0161(9) 0.0037(9) 0.0019(8)
    C16 0.0534(13) 0.0481(13) 0.0493(13) -0.0013(10) 0.0046(10) -0.0054(10)
    C17 0.0457(12) 0.0510(13) 0.0425(12) 0.0015(10) 0.0118(9) -0.0013(10)
_geom_special_details
;
All e.s.d.'s (except the e.s.d. in the dihedral angle between two l.s. planes)
are estimated using the full covariance matrix. The cell e.s.d.'s are taken
into account individually in the estimation of e.s.d.'s in distances, angles
and torsion angles; correlations between e.s.d.'s in cell parameters are only
used when they are defined by crystal symmetry. An approximate (isotropic)
treatment of cell e.s.d.'s is used for estimating e.s.d.'s involving l.s.
planes.
;
loop_
    _geom_bond_atom_site_label_1
    _geom_bond_atom_site_label_2
    _geom_bond_site_symmetry_2
    _geom_bond_distance
    _geom_bond_publ_flag
    Cl1 C15 . 1.742(2) no
    O1 C10 . 1.223(2) no
    O2 C3 . 1.357(3) no
    O2 C7 . 1.419(3) no
    O3 C8 . 1.337(4) no
    O3 C4 . 1.362(3) no
    O4 C5 . 1.361(3) no
    O4 C9 . 1.411(3) no
    N1 C11 . 1.270(3) no
    N1 N2 . 1.379(2) no
    N2 C10 . 1.349(3) no
    N2 H2 . 0.8600 ?
    C1 C2 . 1.383(3) no
    C1 C6 . 1.383(3) no
    C1 C10 . 1.489(3) no
    C2 C3 . 1.380(3) no
    C2 H2A . 0.9300 ?
    C3 C4 . 1.395(3) no
    C4 C5 . 1.393(3) no
    C5 C6 . 1.388(3) no
    C6 H6 . 0.9300 ?
    C7 H7A . 0.9600 ?
    C7 H7B . 0.9600 ?
    C7 H7C . 0.9600 ?
    C8 H8A . 0.9600 ?
    C8 H8B . 0.9600 ?
    C8 H8C . 0.9600 ?
    C9 H9A . 0.9600 ?
    C9 H9B . 0.9600 ?
    C9 H9C . 0.9600 ?
    C11 C12 . 1.460(3) no
    C11 H11 . 0.9300 ?
    C12 C17 . 1.379(3) no
    C12 C13 . 1.380(3) no
    C13 C14 . 1.381(3) no
    C13 H13 . 0.9300 ?
    C14 C15 . 1.365(3) ?
    C14 H14 . 0.9300 ?
    C15 C16 . 1.371(3) no
    C16 C17 . 1.381(3) no
    C16 H16 . 0.9300 ?
    C17 H17 . 0.9300 ?
loop_
    _geom_angle_atom_site_label_1
    _geom_angle_atom_site_label_2
    _geom_angle_atom_site_label_3
    _geom_angle_site_symmetry_1
    _geom_angle_site_symmetry_3
    _geom_angle
    _geom_angle_publ_flag
    C3 O2 C7 . . 117.98(18) no
    C8 O3 C4 . . 120.7(3) no
    C5 O4 C9 . . 118.23(18) no
    C11 N1 N2 . . 114.90(17) no
    C10 N2 N1 . . 119.35(16) no
    C10 N2 H2 . . 120.3 no
    N1 N2 H2 . . 120.3 no
    C2 C1 C6 . . 121.06(18) no
    C2 C1 C10 . . 116.43(18) no
    C6 C1 C10 . . 122.40(18) no
    C3 C2 C1 . . 119.68(19) no
    C3 C2 H2A . . 120.2 ?
    C1 C2 H2A . . 120.2 ?
    O2 C3 C2 . . 124.6(2) no
    O2 C3 C4 . . 115.37(19) no
    C2 C3 C4 . . 120.01(19) no
    O3 C4 C5 . . 122.0(2) no
    O3 C4 C3 . . 118.0(2) no
    C5 C4 C3 . . 119.73(19) no
    O4 C5 C6 . . 124.2(2) no
    O4 C5 C4 . . 115.72(19) no
    C6 C5 C4 . . 120.0(2) no
    C1 C6 C5 . . 119.33(19) no
    C1 C6 H6 . . 120.3 ?
    C5 C6 H6 . . 120.3 ?
    O2 C7 H7A . . 109.5 ?
    O2 C7 H7B . . 109.5 ?
    H7A C7 H7B . . 109.5 ?
    O2 C7 H7C . . 109.5 ?
    H7A C7 H7C . . 109.5 ?
    H7B C7 H7C . . 109.5 ?
    O3 C8 H8A . . 109.5 ?
    O3 C8 H8B . . 109.5 ?
    H8A C8 H8B . . 109.5 ?
    O3 C8 H8C . . 109.5 ?
    H8A C8 H8C . . 109.5 ?
    H8B C8 H8C . . 109.5 ?
    O4 C9 H9A . . 109.5 ?
    O4 C9 H9B . . 109.5 ?
    H9A C9 H9B . . 109.5 ?
    O4 C9 H9C . . 109.5 ?
    H9A C9 H9C . . 109.5 ?
    H9B C9 H9C . . 109.5 ?
    O1 C10 N2 . . 122.65(18) no
    O1 C10 C1 . . 121.16(17) no
    N2 C10 C1 . . 116.20(17) no
    N1 C11 C12 . . 121.29(19) no
    N1 C11 H11 . . 119.4 ?
    C12 C11 H11 . . 119.4 ?
    C17 C12 C13 . . 118.34(19) no
    C17 C12 C11 . . 122.11(18) no
    C13 C12 C11 . . 119.44(19) no
    C12 C13 C14 . . 121.1(2) no
    C12 C13 H13 . . 119.4 ?
    C14 C13 H13 . . 119.4 ?
    C15 C14 C13 . . 119.0(2) no
    C15 C14 H14 . . 120.5 ?
    C13 C14 H14 . . 120.5 ?
    C14 C15 C16 . . 121.5(2) no
    C14 C15 Cl1 . . 119.15(17) no
    C16 C15 Cl1 . . 119.30(17) no
    C15 C16 C17 . . 118.7(2) no
    C15 C16 H16 . . 120.7 ?
    C17 C16 H16 . . 120.7 ?
    C12 C17 C16 . . 121.3(2) no
    C12 C17 H17 . . 119.3 ?
    C16 C17 H17 . . 119.3 ?
loop_
    _geom_torsion_atom_site_label_1
    _geom_torsion_atom_site_label_2
    _geom_torsion_atom_site_label_3
    _geom_torsion_atom_site_label_4
    _geom_torsion_site_symmetry_1
    _geom_torsion_site_symmetry_2
    _geom_torsion_site_symmetry_3
    _geom_torsion_site_symmetry_4
    _geom_torsion
    _geom_torsion_publ_flag
    C11 N1 N2 C10 . . . . 175.22(19) no
    C6 C1 C2 C3 . . . . -0.3(3) no
    C10 C1 C2 C3 . . . . -176.58(19) no
    C7 O2 C3 C2 . . . . 3.4(4) no
    C7 O2 C3 C4 . . . . -178.0(2) no
    C1 C2 C3 O2 . . . . -178.0(2) no
    C1 C2 C3 C4 . . . . 3.4(3) no
    C8 O3 C4 C5 . . . . -63.6(4) no
    C8 O3 C4 C3 . . . . 122.7(3) no
    O2 C3 C4 O3 . . . . -8.6(3) no
    C2 C3 C4 O3 . . . . 170.1(2) no
    O2 C3 C4 C5 . . . . 177.6(2) no
    C2 C3 C4 C5 . . . . -3.7(4) no
    C9 O4 C5 C6 . . . . -9.0(4) no
    C9 O4 C5 C4 . . . . 172.9(2) no
    O3 C4 C5 O4 . . . . 5.4(4) no
    C3 C4 C5 O4 . . . . 179.0(2) no
    O3 C4 C5 C6 . . . . -172.7(2) no
    C3 C4 C5 C6 . . . . 0.9(4) no
    C2 C1 C6 C5 . . . . -2.5(3) no
    C10 C1 C6 C5 . . . . 173.5(2) no
    O4 C5 C6 C1 . . . . -175.8(2) no
    C4 C5 C6 C1 . . . . 2.2(3) no
    N1 N2 C10 O1 . . . . -5.0(3) no
    N1 N2 C10 C1 . . . . 174.86(16) no
    C2 C1 C10 O1 . . . . 33.9(3) no
    C6 C1 C10 O1 . . . . -142.3(2) no
    C2 C1 C10 N2 . . . . -145.93(19) no
    C6 C1 C10 N2 . . . . 37.9(3) no
    N2 N1 C11 C12 . . . . 173.85(18) no
    N1 C11 C12 C17 . . . . -19.4(3) no
    N1 C11 C12 C13 . . . . 164.4(2) no
    C17 C12 C13 C14 . . . . -0.4(4) no
    C11 C12 C13 C14 . . . . 176.0(2) no
    C12 C13 C14 C15 . . . . -0.8(4) no
    C13 C14 C15 C16 . . . . 1.5(4) no
    C13 C14 C15 Cl1 . . . . -176.79(19) no
    C14 C15 C16 C17 . . . . -1.0(4) no
    Cl1 C15 C16 C17 . . . . 177.36(19) no
    C13 C12 C17 C16 . . . . 1.0(3) no
    C11 C12 C17 C16 . . . . -175.3(2) no
    C15 C16 C17 C12 . . . . -0.3(4) no
loop_
    _geom_hbond_atom_site_label_D
    _geom_hbond_atom_site_label_H
    _geom_hbond_atom_site_label_A
    _geom_hbond_site_symmetry_A
    _geom_hbond_distance_DH
    _geom_hbond_distance_HA
    _geom_hbond_distance_DA
    _geom_hbond_angle_DHA
    _geom_hbond_publ_flag
    N2 H2 O1 1_655 0.86 2.18 2.943(3) 147 yes
    C8 H8C O4 . 0.96 2.26 2.896(4) 123 yes
    C11 H11 O1 1_655 0.93 2.43 3.145(3) 134 yes
    C16 H16 O1 2_656 0.93 2.57 3.368(3) 144 yes
data_global
_journal_date_recd_electronic     2008-11-19
_journal_date_accepted     2008-11-21
_journal_name_full     'Acta Crystallographica, Section E'
_journal_year     2008
_journal_volume     64
_journal_issue     12
_journal_page_first     o2459
_journal_page_last     o2459
_journal_paper_category     QO
_journal_coeditor_code     AT2683
_publ_contact_author_name     'Professor Zhen-dong Zhao'
_publ_contact_author_address
;
Institute of Chemical Industry of Forest Products
Chinese Academy of Forestry
Nanjing, 210042,
People's Republic of China
;
_publ_contact_author_email     minwangyu@126.com
_publ_contact_author_fax     '+86-25-85482455'
_publ_contact_author_phone     '+86-25-85482455'
_publ_section_title
;
(<i>E</i>)-<i>N</i>'-(4-Chlorobenzylidene)-3,4,5-trimethoxybenzohydrazide
;
loop_
    _publ_author_name
    _publ_author_address
    'Yu-Min Wang'
;
Institute of Chemical Industry of Forest Products
Chinese Academy of Forestry
Nanjing 210042,
People's Republic of China
;
    'Zhen-Dong Zhao'
;
Institute of Chemical Industry of Forest Products
Chinese Academy of Forestry
Nanjing 210042,
People's Republic of China
;
    'Yu-Xiang Chen'
;
Institute of Chemical Industry of Forest Products
Chinese Academy of Forestry
Nanjing 210042,
People's Republic of China
;
    'Liang-Wu Bi'
;
Institute of Chemical Industry of Forest Products
Chinese Academy of Forestry
Nanjing 210042,
People's Republic of China
;
