# Supplementary material for: (E)-N′-(4-Chloro­benzyl­idene)-3,4,5-trimethoxy­benzohydrazide
Source: Acta Crystallogr Sect E Struct Rep Online. 2008 Nov 26;64(Pt 12):o2459. doi: 10.1107/S1600536808039044 (PMC2959971; doi:10.1107/S1600536808039044)
Supplement: Supplementary file 2 [file e-64-o2459-Isup2.hkl]

# 
# h,k,l, Fc-squared, Fo-squared, sigma(Fo-squared) and status flag 
# 
data_I
_shelx_title ' 123 in P-1' 
_shelx_refln_list_code          4 
_shelx_F_calc_maximum      124.28 
_exptl_crystal_F_000       364.00 
_reflns_d_resolution_high  0.8395 
 
loop_ 
 _symmetry_equiv_pos_as_xyz 
 'x, y, z' 
 '-x, -y, -z' 
 
_cell_length_a     5.1194 
_cell_length_b     8.2102 
_cell_length_c    20.2758 
_cell_angle_alpha 101.055 
_cell_angle_beta   92.362 
_cell_angle_gamma 101.459 
 
_shelx_F_squared_multiplier     1.000 
 
loop_ 
 _refln_index_h 
 _refln_index_k 
 _refln_index_l 
 _refln_F_squared_calc 
 _refln_F_squared_meas 
 _refln_F_squared_sigma 
 _refln_observed_status 
   1   0   0     4915.11     4661.54    110.98 o 
   2   0   0      662.59      716.25     12.44 o 
   3   0   0      124.57      124.37      2.64 o 
   4   0   0      179.52      178.45      2.95 o 
   5   0   0        0.05       -0.21      0.48 o 
  -5   1   0      213.66      221.31      4.62 o 
  -4   1   0      109.27      112.18      2.57 o 
  -3   1   0       65.53       52.03      1.93 o 
  -2   1   0        6.26       10.40      0.65 o 
  -1   1   0      640.27      657.14     15.69 o 
   0   1   0      533.86      524.65     12.48 o 
   1   1   0      757.78      784.42     19.41 o 
   2   1   0      128.35      146.74      4.17 o 
   3   1   0       41.19       52.08      1.05 o 
   4   1   0       13.11       14.08      0.83 o 
   5   1   0        0.20        0.05      0.32 o 
  -5   2   0       62.29       61.83      2.61 o 
  -4   2   0       51.62       54.03      2.21 o 
  -3   2   0       77.65       68.87      2.38 o 
  -2   2   0      157.82      147.83      2.69 o 
  -1   2   0     2659.15     2762.83     64.99 o 
   0   2   0      376.93      395.45      6.86 o 
   1   2   0      500.12      470.29     14.95 o 
   2   2   0      402.49      453.73      8.13 o 
   3   2   0       94.67      100.92      2.74 o 
   4   2   0        2.97        3.05      0.60 o 
   5   2   0       18.98       22.41      1.56 o 
  -6   3   0       30.42       29.45      1.81 o 
  -5   3   0       72.86       78.84      2.03 o 
  -4   3   0       82.79       94.30      2.15 o 
  -3   3   0       29.89       33.16      1.16 o 
  -2   3   0      172.14      193.71      5.20 o 
  -1   3   0      134.94      145.76      3.89 o 
   0   3   0      192.32      164.41      3.07 o 
   1   3   0      425.84      447.66      7.92 o 
   2   3   0      111.94      150.06      3.08 o 
   3   3   0       44.85       40.61      1.30 o 
   4   3   0        1.83        0.89      0.37 o 
   5   3   0        1.55       -0.07      0.53 o 
  -5   4   0       57.94       55.29      1.65 o 
  -4   4   0        9.42        7.24      0.58 o 
  -3   4   0        0.40        0.39      0.35 o 
  -2   4   0      289.03      320.12      8.27 o 
  -1   4   0       67.36       85.56      2.56 o 
   0   4   0       68.08       53.83      1.27 o 
   1   4   0       13.46       22.96      0.94 o 
   2   4   0       24.60       21.51      0.91 o 
   3   4   0       26.23       25.98      1.05 o 
   4   4   0       12.42       12.47      0.98 o 
  -5   5   0        2.05        1.41      0.63 o 
  -4   5   0        2.74        4.46      0.76 o 
  -3   5   0       19.12       17.03      1.15 o 
  -2   5   0        2.54        2.28      0.51 o 
  -1   5   0       46.83       46.40      1.70 o 
   0   5   0      264.17      281.17      5.24 o 
   1   5   0       72.95       73.52      1.77 o 
   2   5   0       12.53       17.39      0.82 o 
   3   5   0       10.68       14.62      1.77 o 
   4   5   0       10.46        7.72      1.10 o 
  -5   6   0        0.06       -0.68      0.51 o 
  -4   6   0       35.18       27.26      1.65 o 
  -3   6   0        8.27        7.29      0.88 o 
  -2   6   0      182.49      158.76      4.67 o 
  -1   6   0        1.12        2.37      0.50 o 
   0   6   0       19.44       17.45      0.97 o 
   1   6   0       10.69       11.54      0.65 o 
   2   6   0        0.69        1.21      0.37 o 
   3   6   0        1.96        1.38      0.44 o 
  -5   7   0        2.93        2.98      0.86 o 
  -4   7   0        0.18       -0.09      0.43 o 
  -3   7   0        0.83        0.48      0.50 o 
  -2   7   0        7.91        7.71      0.84 o 
  -1   7   0        1.00        1.71      0.53 o 
   0   7   0        0.00        0.30      0.38 o 
   1   7   0        0.12        0.33      0.30 o 
   2   7   0       42.47       38.87      2.23 o 
   3   7   0        3.12        0.56      0.44 o 
  -4   8   0        1.63        2.47      0.76 o 
  -3   8   0        3.34        3.83      0.82 o 
  -2   8   0        0.26        0.01      0.44 o 
  -1   8   0       13.63       17.25      1.18 o 
   0   8   0       18.30       18.48      1.20 o 
   1   8   0        1.45        2.03      0.45 o 
   2   8   0        0.53        0.25      0.38 o 
  -3   9   0        3.79        5.68      0.97 o 
  -2   9   0       18.28       17.79      1.39 o 
  -1   9   0       92.36       93.59      3.35 o 
   0   9   0       88.25       85.29      3.17 o 
  -1  -9   1        3.95        3.49      0.74 o 
   0  -9   1        1.58        1.99      0.63 o 
   1  -9   1        0.35        0.21      0.52 o 
   2  -9   1        0.02        0.44      0.56 o 
   3  -9   1        1.21        1.11      0.66 o 
  -2  -8   1        0.07       -0.04      0.35 o 
  -1  -8   1        1.94        1.61      0.43 o 
   0  -8   1       11.01        7.16      0.82 o 
   1  -8   1       23.47       20.69      1.25 o 
   2  -8   1       14.05        9.47      0.96 o 
   3  -8   1       82.81       67.38      2.78 o 
   4  -8   1       10.85       13.12      1.30 o 
  -3  -7   1        9.15        6.08      1.09 o 
  -2  -7   1       76.14       74.20      2.09 o 
  -1  -7   1       67.79       71.27      3.90 o 
   0  -7   1       30.45       24.10      1.25 o 
   1  -7   1      182.00      172.93      4.96 o 
   2  -7   1       92.58       89.06      3.08 o 
   3  -7   1       28.29       25.59      1.55 o 
   4  -7   1        1.80        1.27      0.63 o 
   5  -7   1        0.07       -0.27      0.49 o 
  -3  -6   1       46.59       41.01      1.51 o 
  -2  -6   1      107.32       96.08      2.39 o 
  -1  -6   1       43.53       46.38      1.35 o 
   0  -6   1       28.35       24.71      0.88 o 
   1  -6   1        7.18        7.31      0.67 o 
   2  -6   1       94.78      105.84      3.39 o 
   3  -6   1      141.59      152.34      4.71 o 
   4  -6   1       78.21       93.86      3.45 o 
   5  -6   1       22.30       28.38      1.77 o 
  -4  -5   1        0.82        1.50      0.68 o 
  -3  -5   1        2.88        2.67      0.46 o 
  -2  -5   1       25.09       19.03      0.84 o 
  -1  -5   1       40.63       32.75      1.29 o 
   0  -5   1        9.07       11.58      0.57 o 
   1  -5   1      150.91      140.21      3.96 o 
   2  -5   1      124.29      119.75      3.63 o 
   3  -5   1      107.10      105.91      3.49 o 
   4  -5   1       63.26       60.88      2.51 o 
   5  -5   1        0.79        2.53      0.70 o 
  -4  -4   1       51.25       54.11      2.60 o 
  -3  -4   1       16.43       16.27      0.83 o 
  -2  -4   1        7.84        8.06      0.86 o 
  -1  -4   1       49.13       54.00      1.33 o 
   0  -4   1      242.52      233.24      4.32 o 
   1  -4   1      218.65      245.13      6.32 o 
   2  -4   1      646.60      587.12     14.52 o 
   3  -4   1       89.00      113.15      3.59 o 
   4  -4   1       67.31       84.95      2.06 o 
   5  -4   1       70.46       77.87      2.06 o 
  -5  -3   1        7.56        9.02      1.17 o 
  -4  -3   1        3.11        3.71      1.11 o 
  -3  -3   1       18.42       17.98      1.13 o 
  -2  -3   1      552.05      593.23     10.55 o 
  -1  -3   1     3639.06     2606.70    156.32 o 
   0  -3   1     3295.68     3351.97     56.68 o 
   1  -3   1      360.13      388.32      9.58 o 
   2  -3   1      220.45      210.15      3.74 o 
   3  -3   1       90.23       87.61      1.93 o 
   4  -3   1       32.06       38.38      1.19 o 
   5  -3   1       36.00       30.94      1.17 o 
   6  -3   1        6.36        5.43      1.01 o 
  -5  -2   1       26.01       30.82      1.92 o 
  -4  -2   1        4.25        4.20      0.52 o 
  -3  -2   1       13.94       13.10      0.69 o 
  -2  -2   1      587.57      612.02     10.79 o 
  -1  -2   1      494.60      442.87      7.75 o 
   0  -2   1      176.75      215.29      3.82 o 
   1  -2   1    12503.85    13012.57    306.85 o 
   2  -2   1       83.31       83.70      2.55 o 
   3  -2   1      274.90      260.00      6.99 o 
   4  -2   1       66.46       57.13      2.31 o 
   5  -2   1       45.82       39.68      2.02 o 
   6  -2   1        2.41        2.66      0.77 o 
  -5  -1   1       28.82       29.51      1.84 o 
  -4  -1   1        3.11        2.72      0.43 o 
  -3  -1   1      120.48       95.67      1.67 o 
  -2  -1   1        2.05       -0.04      0.14 o 
  -1  -1   1      373.12      358.75      6.28 o 
   0  -1   1        0.05       -0.28      0.19 o 
   1  -1   1     1135.96     1112.64     26.39 o 
   2  -1   1       19.67       15.29      0.82 o 
   3  -1   1        0.41        0.86      0.37 o 
   4  -1   1        0.69        1.42      0.34 o 
   5  -1   1       53.87       54.41      2.40 o 
  -5   0   1       10.51       10.35      0.99 o 
  -4   0   1       93.84      107.04      1.96 o 
  -3   0   1       79.83       81.34      1.49 o 
  -2   0   1       20.00       16.06      0.79 o 
  -1   0   1      394.81      352.25      8.53 o 
   1   0   1     3491.22     3265.68     77.32 o 
   2   0   1       39.90       45.89      1.12 o 
   3   0   1      332.77      371.74      6.84 o 
   4   0   1        0.69        0.49      0.28 o 
   5   0   1       17.40       16.55      1.11 o 
  -5   1   1       69.59       67.55      1.95 o 
  -4   1   1        0.10        0.28      0.29 o 
  -3   1   1       30.00       30.64      1.35 o 
  -2   1   1      483.88      454.20     11.15 o 
  -1   1   1     3449.62     3344.95     54.15 o 
   0   1   1     1303.73     1334.19     31.47 o 
   1   1   1     3015.14     3031.39     73.87 o 
   2   1   1      593.28      675.69     14.50 o 
   3   1   1       41.96       33.77      1.53 o 
   4   1   1       33.86       36.71      1.36 o 
   5   1   1        9.30        6.50      0.91 o 
  -5   2   1        1.93        0.70      0.70 o 
  -4   2   1       17.04       13.98      1.06 o 
  -3   2   1      279.49      284.99      4.14 o 
  -2   2   1       67.79       63.82      1.36 o 
  -1   2   1      225.50      268.37      6.65 o 
   0   2   1      698.75      623.48     10.72 o 
   1   2   1      409.38      394.30      6.97 o 
   2   2   1        3.93        1.61      0.29 o 
   3   2   1       40.93       42.46      1.30 o 
   4   2   1        0.34       -0.25      0.50 o 
   5   2   1       10.23        9.61      0.76 o 
  -6   3   1        1.94        1.28      0.70 o 
  -5   3   1       10.29        7.37      0.61 o 
  -4   3   1       82.94       66.70      1.69 o 
  -3   3   1      135.55      122.21      2.48 o 
  -2   3   1      710.06      724.25     17.61 o 
  -1   3   1      515.15      491.16     11.97 o 
   0   3   1       75.91       78.77      1.63 o 
   1   3   1      448.23      466.48      8.25 o 
   2   3   1       77.97       87.63      2.01 o 
   3   3   1       20.39       21.42      1.12 o 
   4   3   1       43.33       46.47      1.55 o 
   5   3   1        0.54        1.11      0.62 o 
  -5   4   1        1.83        0.52      0.57 o 
  -4   4   1       28.81       33.02      1.68 o 
  -3   4   1       14.36       23.71      1.28 o 
  -2   4   1       26.18       33.72      1.42 o 
  -1   4   1      507.50      452.62     11.17 o 
   0   4   1        0.24        0.33      0.69 o 
   1   4   1        4.49       15.04      0.81 o 
   2   4   1       16.71       17.55      0.78 o 
   3   4   1       11.71        6.60      0.89 o 
   4   4   1       57.45       54.11      1.79 o 
  -5   5   1       31.68       44.83      2.24 o 
  -4   5   1       14.09       21.70      1.40 o 
  -3   5   1        9.37        9.43      0.88 o 
  -2   5   1       98.61       96.57      3.06 o 
  -1   5   1        0.09        0.25      0.34 o 
   0   5   1       82.79       95.20      2.85 o 
   1   5   1        0.56        0.47      0.24 o 
   2   5   1       46.98       52.44      1.54 o 
   3   5   1        0.91        0.13      0.40 o 
   4   5   1       14.45       15.84      0.99 o 
  -5   6   1       49.44       42.96      2.22 o 
  -4   6   1       14.63       11.10      1.12 o 
  -3   6   1       22.25       20.86      1.29 o 
  -2   6   1       94.31       80.32      2.77 o 
  -1   6   1      128.35      111.70      3.41 o 
   0   6   1        6.93        5.56      0.63 o 
   1   6   1      133.59      129.74      2.89 o 
   2   6   1        4.60        6.81      0.61 o 
   3   6   1        8.58       10.04      0.81 o 
  -4   7   1        7.64        8.78      1.04 o 
  -3   7   1       12.70       13.59      1.12 o 
  -2   7   1       61.93       76.57      2.78 o 
  -1   7   1       10.10       10.59      0.87 o 
   0   7   1      107.60      108.43      3.43 o 
   1   7   1       36.74       32.03      1.21 o 
   2   7   1       77.76       69.38      2.05 o 
   3   7   1        0.06        0.52      0.42 o 
  -4   8   1        6.02        7.38      1.08 o 
  -3   8   1       16.00       18.10      1.39 o 
  -2   8   1        9.58       11.79      1.06 o 
  -1   8   1      177.96      174.68      5.19 o 
   0   8   1       14.05       16.51      1.19 o 
   1   8   1        0.02       -0.03      0.46 o 
   2   8   1        9.01        6.87      0.74 o 
  -3   9   1        2.49        1.97      0.80 o 
  -2   9   1       31.42       31.06      1.76 o 
  -1   9   1       79.72       75.36      2.92 o 
   0   9   1       60.50       51.42      2.33 o 
  -1  -9   2        4.07        5.04      0.82 o 
   0  -9   2       25.92       28.02      1.55 o 
   1  -9   2        6.71        8.77      0.92 o 
   2  -9   2       40.89       41.15      2.06 o 
   3  -9   2        8.60       10.42      1.17 o 
  -2  -8   2        7.73        7.18      0.70 o 
  -1  -8   2       36.36       37.13      1.34 o 
   0  -8   2       19.54       23.21      1.29 o 
   1  -8   2       22.32       20.91      1.25 o 
   2  -8   2        1.05        1.08      0.51 o 
   3  -8   2       10.74       13.67      1.19 o 
   4  -8   2       10.06       11.41      1.25 o 
  -3  -7   2       10.10       10.34      1.28 o 
  -2  -7   2        2.95        2.99      0.48 o 
  -1  -7   2       10.81        9.28      0.64 o 
   0  -7   2        7.43        6.07      0.66 o 
   1  -7   2        0.00        1.10      0.48 o 
   2  -7   2       69.31       62.74      2.42 o 
   3  -7   2        0.18        0.51      0.46 o 
   4  -7   2        3.36        2.57      0.74 o 
   5  -7   2        7.60       10.61      1.24 o 
  -3  -6   2       36.66       37.40      2.10 o 
  -2  -6   2        4.15        4.62      0.78 o 
  -1  -6   2        1.41        2.49      0.36 o 
   0  -6   2       37.15       37.40      1.37 o 
   1  -6   2       18.91       21.82      1.13 o 
   2  -6   2      119.84      137.25      4.15 o 
   3  -6   2       54.60       39.90      1.93 o 
   4  -6   2       17.96        9.78      1.06 o 
   5  -6   2       17.34       10.87      1.18 o 
  -4  -5   2       10.16       11.71      1.31 o 
  -3  -5   2        1.08        0.73      0.35 o 
  -2  -5   2       35.56       30.05      1.06 o 
  -1  -5   2        2.59        1.51      0.27 o 
   0  -5   2      367.24      342.83      6.26 o 
   1  -5   2      173.71      155.42      4.32 o 
   2  -5   2        0.08       -0.06      0.29 o 
   3  -5   2      111.41      105.29      3.48 o 
   4  -5   2       87.12       84.22      3.12 o 
   5  -5   2       22.82       27.07      1.69 o 
  -4  -4   2       16.04       18.57      1.45 o 
  -3  -4   2       46.68       42.93      1.39 o 
  -2  -4   2       17.33       17.64      0.76 o 
  -1  -4   2      754.78      714.02     13.85 o 
   0  -4   2       80.57       80.13      1.38 o 
   1  -4   2        5.27        2.96      0.39 o 
   2  -4   2     1383.02     1293.97     31.06 o 
   3  -4   2       40.99       33.02      1.06 o 
   4  -4   2        5.81        2.73      0.72 o 
   5  -4   2        2.88        0.54      0.37 o 
  -5  -3   2        1.76        0.46      0.65 o 
  -4  -3   2       52.13       57.48      2.61 o 
  -3  -3   2        8.47        7.78      1.11 o 
  -2  -3   2      203.89      214.92      4.16 o 
  -1  -3   2        0.35        0.17      0.15 o 
   0  -3   2     1619.36     1653.73     22.58 o 
   1  -3   2      313.45      334.47      8.32 o 
   2  -3   2      601.27      684.98     11.16 o 
   3  -3   2       11.35        7.58      0.50 o 
   4  -3   2       33.91       28.63      1.57 o 
   5  -3   2       84.97      101.23      3.72 o 
   6  -3   2       15.37       15.70      0.99 o 
  -5  -2   2        6.33        5.04      0.95 o 
  -4  -2   2      173.17      161.27      3.54 o 
  -3  -2   2       80.82       95.63      2.23 o 
  -2  -2   2       89.23      113.33      2.36 o 
  -1  -2   2        4.13        3.32      0.33 o 
   0  -2   2     7271.50     7158.58    121.67 o 
   1  -2   2    12407.80    12674.19    164.28 o 
   2  -2   2      110.55      123.87      3.55 o 
   3  -2   2       10.01       10.58      0.86 o 
   4  -2   2       95.08       96.97      2.28 o 
   5  -2   2        0.70        0.51      0.49 o 
   6  -2   2        0.12       -0.46      0.47 o 
  -5  -1   2      102.68      102.87      3.92 o 
  -4  -1   2      180.64      181.49      3.98 o 
  -3  -1   2      157.39      137.67      2.25 o 
  -2  -1   2      246.91      273.97      3.98 o 
  -1  -1   2      188.13      187.58      3.38 o 
   1  -1   2      329.59      358.68      8.47 o 
   2  -1   2      347.87      363.19      9.16 o 
   3  -1   2       24.75       26.31      1.26 o 
   4  -1   2       69.89       68.94      1.80 o 
   5  -1   2       24.05       22.09      1.47 o 
   6  -1   2        3.33        0.98      0.62 o 
  -5   0   2        9.94       11.00      1.19 o 
  -4   0   2      110.53      104.12      2.29 o 
  -3   0   2       17.78       13.31      0.99 o 
  -2   0   2      602.31      614.35     10.32 o 
  -1   0   2      349.57      309.35      7.49 o 
   0   0   2      208.70      199.92      4.88 o 
   1   0   2      395.68      440.89     10.70 o 
   2   0   2      172.56      124.45      2.48 o 
   3   0   2       16.84        6.91      0.48 o 
   4   0   2        2.06        1.55      0.35 o 
   5   0   2        6.70        6.23      0.86 o 
  -5   1   2      145.72      142.82      3.29 o 
  -4   1   2       20.76       23.45      0.97 o 
  -3   1   2       16.86       16.94      0.96 o 
  -2   1   2     1043.82      935.01     22.34 o 
  -1   1   2      720.83      694.95     16.54 o 
   0   1   2     2100.12     2282.54     53.68 o 
   1   1   2     1034.74      983.25     16.83 o 
   2   1   2     4084.48     4307.69    199.88 o 
   3   1   2      464.32      507.36      9.19 o 
   4   1   2       26.82       25.10      1.05 o 
   5   1   2        5.18        4.22      0.61 o 
  -5   2   2      108.29      121.42      2.67 o 
  -4   2   2      132.68      132.40      2.70 o 
  -3   2   2      694.46      712.91     11.64 o 
  -2   2   2       88.77       94.93      2.75 o 
  -1   2   2      183.20      209.25      5.26 o 
   0   2   2      805.38      739.44     17.59 o 
   1   2   2       69.02       73.81      2.16 o 
   2   2   2       26.54       29.14      0.92 o 
   3   2   2       73.23       75.39      2.16 o 
   4   2   2       18.96       18.05      1.15 o 
   5   2   2       22.61       22.22      1.10 o 
  -6   3   2       14.59       13.55      1.36 o 
  -5   3   2       24.33       21.78      0.95 o 
  -4   3   2      148.40      175.25      3.45 o 
  -3   3   2      139.14      162.51      4.63 o 
  -2   3   2      349.14      396.90      9.93 o 
  -1   3   2      275.26      251.69      6.35 o 
   0   3   2      158.25      155.05      4.05 o 
   1   3   2      452.67      459.28     11.27 o 
   2   3   2        0.46        0.59      0.23 o 
   3   3   2      123.60      130.53      2.94 o 
   4   3   2       99.74       82.00      2.63 o 
   5   3   2        0.07       -0.04      0.38 o 
  -5   4   2        0.44        0.47      0.50 o 
  -4   4   2      270.69      261.35      7.28 o 
  -3   4   2      212.49      210.52      5.85 o 
  -2   4   2      207.17      196.38      5.31 o 
  -1   4   2      391.48      340.73      8.57 o 
   0   4   2      421.22      385.32      9.57 o 
   1   4   2       29.67       44.68      1.21 o 
   2   4   2      376.55      373.46      6.99 o 
   3   4   2       29.46       25.56      2.21 o 
   4   4   2       86.72       82.62      2.35 o 
  -5   5   2        3.15        7.44      0.96 o 
  -4   5   2        0.01        0.20      0.40 o 
  -3   5   2       19.83       27.70      1.44 o 
  -2   5   2      133.15      135.31      3.98 o 
  -1   5   2      506.54      509.71     12.65 o 
   0   5   2       68.80       64.64      2.14 o 
   1   5   2      199.69      187.16      3.79 o 
   2   5   2       47.14       35.44      1.24 o 
   3   5   2      288.00      243.09      5.09 o 
   4   5   2        0.73        0.25      0.36 o 
  -5   6   2        0.91        1.22      0.63 o 
  -4   6   2       35.62       43.67      2.11 o 
  -3   6   2      168.08      179.74      5.33 o 
  -2   6   2      270.52      262.38      7.10 o 
  -1   6   2       78.51       81.87      2.70 o 
   0   6   2      275.59      270.31      7.16 o 
   1   6   2        0.01        0.49      0.30 o 
   2   6   2        7.49        8.53      0.68 o 
   3   6   2        0.01        1.05      0.63 o 
  -4   7   2       12.72       10.23      1.12 o 
  -3   7   2        4.28        3.86      0.76 o 
  -2   7   2       20.25       17.76      1.22 o 
  -1   7   2        9.51        9.93      0.89 o 
   0   7   2       16.82       19.19      1.23 o 
   1   7   2        4.53        4.48      0.73 o 
   2   7   2        0.75        1.76      0.47 o 
  -4   8   2        6.52        9.17      1.15 o 
  -3   8   2        5.98        5.80      0.90 o 
  -2   8   2        0.34       -0.26      0.50 o 
  -1   8   2        0.02        1.46      0.60 o 
   0   8   2       12.74       10.47      0.98 o 
   1   8   2        0.19        0.43      0.44 o 
  -2   9   2        0.04       -0.33      0.47 o 
  -1   9   2        0.95        1.41      0.67 o 
   0   9   2        2.49        2.13      0.73 o 
  -1  -9   3       15.48       13.73      0.89 o 
   0  -9   3        0.34        0.79      0.47 o 
   1  -9   3        1.35        0.64      0.46 o 
   2  -9   3        2.85        1.71      0.67 o 
   3  -9   3        0.27       -0.74      0.50 o 
  -2  -8   3        0.57       -0.07      0.57 o 
  -1  -8   3        5.93        6.53      0.60 o 
   0  -8   3        9.46       10.13      0.85 o 
   1  -8   3        6.23        3.72      0.65 o 
   2  -8   3        0.34        0.51      0.41 o 
   3  -8   3       48.32       50.75      2.36 o 
   4  -8   3        6.12        8.75      1.14 o 
  -3  -7   3        3.92        5.97      1.09 o 
  -2  -7   3        1.01        0.15      0.30 o 
  -1  -7   3       42.41       35.41      1.21 o 
   0  -7   3        4.20        3.69      0.42 o 
   1  -7   3      183.17      181.11      5.15 o 
   2  -7   3        3.57        1.72      0.55 o 
   3  -7   3       10.19        9.76      1.00 o 
   4  -7   3        3.08        2.29      0.73 o 
   5  -7   3        3.30        3.84      0.89 o 
  -3  -6   3       10.14       11.98      1.28 o 
  -2  -6   3       43.59       44.44      1.40 o 
  -1  -6   3        0.97        1.64      0.31 o 
   0  -6   3      175.42      159.55      3.24 o 
   1  -6   3       10.50        6.59      0.63 o 
   2  -6   3       51.95       39.46      1.73 o 
   3  -6   3      224.97      179.18      5.38 o 
   4  -6   3        0.00        0.41      0.49 o 
   5  -6   3       34.78       39.33      2.12 o 
  -4  -5   3        5.29        5.83      1.03 o 
  -3  -5   3       44.86       51.69      2.45 o 
  -2  -5   3        3.47        2.41      0.76 o 
  -1  -5   3       55.20       64.48      1.23 o 
   0  -5   3      905.15      963.30     13.41 o 
   1  -5   3       31.73       41.98      1.60 o 
   2  -5   3        4.90        1.44      0.43 o 
   3  -5   3       55.72       53.74      2.20 o 
   4  -5   3        0.52        0.49      0.52 o 
   5  -5   3       60.80       63.19      1.86 o 
  -4  -4   3        0.18        0.05      0.48 o 
  -3  -4   3       11.40       12.39      1.18 o 
  -2  -4   3      253.29      243.74      7.73 o 
  -1  -4   3        0.25        1.53      0.99 o 
   0  -4   3       42.96       45.74      0.91 o 
   1  -4   3      169.06      145.05      3.98 o 
   2  -4   3      297.77      245.41      6.56 o 
   3  -4   3        0.46        0.65      0.54 o 
   4  -4   3       17.99       12.19      0.70 o 
   5  -4   3       60.84       53.78      1.67 o 
  -5  -3   3        1.15        0.91      0.62 o 
  -4  -3   3        8.52        8.31      1.06 o 
  -3  -3   3      102.52      105.45      2.47 o 
  -2  -3   3       86.83       86.48      1.47 o 
  -1  -3   3       54.28       59.76      1.52 o 
   0  -3   3       56.97       37.24      0.72 o 
   1  -3   3      149.45      145.50      2.77 o 
   2  -3   3      247.04      253.44      4.45 o 
   3  -3   3       36.00       40.47      1.77 o 
   4  -3   3        0.46        0.78      0.48 o 
   5  -3   3        4.34        5.14      0.86 o 
  -5  -2   3        0.89        1.13      0.68 o 
  -4  -2   3        9.52        6.62      1.00 o 
  -3  -2   3      201.82      221.32      3.40 o 
  -2  -2   3       77.67       66.75      1.17 o 
  -1  -2   3      295.07      290.10      4.11 o 
   0  -2   3     8468.13     8168.31    111.31 o 
   1  -2   3    15445.33    15591.23    264.44 o 
   2  -2   3     2618.50     2487.84     58.89 o 
   3  -2   3        0.99        0.40      0.40 o 
   4  -2   3       35.09       35.83      1.79 o 
   5  -2   3       16.74       20.80      1.48 o 
   6  -2   3        3.22        3.14      0.82 o 
  -5  -1   3      129.43      135.41      4.79 o 
  -4  -1   3      130.24      135.41      3.04 o 
  -3  -1   3      360.88      360.03      5.28 o 
  -2  -1   3        0.46        0.31      0.14 o 
  -1  -1   3     1608.65     1499.42     71.43 o 
   0  -1   3     1225.90     1296.36     27.42 o 
   1  -1   3     3610.41     3642.05    385.02 o 
   2  -1   3       41.00       46.60      1.10 o 
   3  -1   3      687.34      680.27     16.84 o 
   4  -1   3       35.10       37.26      1.21 o 
   5  -1   3       35.78       35.56      1.94 o 
  -5   0   3      278.26      288.91      8.49 o 
  -4   0   3      401.61      384.26      5.93 o 
  -3   0   3      102.06       90.09      1.91 o 
  -2   0   3      683.08      720.96     12.04 o 
  -1   0   3      238.59      239.15      3.19 o 
   0   0   3        0.34        1.92      0.16 o 
   1   0   3      453.95      454.49     11.06 o 
   2   0   3        5.32        1.18      0.31 o 
   3   0   3      332.87      346.35      6.42 o 
   4   0   3       27.79       24.26      0.98 o 
   5   0   3       12.61       13.77      1.23 o 
  -6   1   3        5.86        3.91      0.90 o 
  -5   1   3       82.73       79.78      2.69 o 
  -4   1   3      151.16      146.38      5.00 o 
  -3   1   3       25.59       30.01      0.91 o 
  -2   1   3      128.11      137.81      2.04 o 
  -1   1   3        0.09        4.10      0.24 o 
   0   1   3      811.91      760.49     18.01 o 
   1   1   3      364.15      393.03      6.91 o 
   2   1   3      103.97      100.81      2.14 o 
   3   1   3       13.76       24.69      0.92 o 
   4   1   3      202.38      194.04      4.07 o 
   5   1   3       37.52       33.20      1.94 o 
  -5   2   3        3.88        2.53      0.36 o 
  -4   2   3       44.32       44.34      1.04 o 
  -3   2   3        9.83        6.03      0.71 o 
  -2   2   3      203.38      208.49      5.40 o 
  -1   2   3      131.17      129.99      3.39 o 
   0   2   3     1953.41     1773.14     93.06 o 
   1   2   3      404.91      338.49      6.05 o 
   2   2   3      317.61      437.39      7.90 o 
   3   2   3      125.58      128.89      2.85 o 
   4   2   3        2.21        2.73      0.46 o 
   5   2   3       15.45       16.54      1.52 o 
  -6   3   3       16.49       17.50      1.50 o 
  -5   3   3       68.79       80.85      1.71 o 
  -4   3   3        0.41        3.73      0.64 o 
  -3   3   3       10.80        9.82      0.77 o 
  -2   3   3        0.69        1.10      0.32 o 
  -1   3   3      134.38      135.15      3.62 o 
   0   3   3      144.01      142.12      3.76 o 
   1   3   3      223.70      211.89      4.02 o 
   2   3   3       96.03       88.92      2.07 o 
   3   3   3        0.42       -0.28      0.41 o 
   4   3   3       24.57       24.05      1.11 o 
   5   3   3       21.37       20.06      1.10 o 
  -5   4   3        8.31       10.25      1.03 o 
  -4   4   3        3.06        3.17      0.64 o 
  -3   4   3       20.40       21.88      1.22 o 
  -2   4   3      448.24      480.12     11.96 o 
  -1   4   3        3.38        1.38      0.35 o 
   0   4   3       14.49        8.24      0.59 o 
   1   4   3      256.12      292.63      5.48 o 
   2   4   3        0.73        0.22      0.27 o 
   3   4   3        6.09        6.96      0.89 o 
   4   4   3        0.94        1.94      0.82 o 
  -5   5   3       54.19       46.32      2.25 o 
  -4   5   3        0.47        2.50      0.64 o 
  -3   5   3       32.73       28.15      1.44 o 
  -2   5   3        9.74       12.45      0.87 o 
  -1   5   3      209.92      204.87      5.52 o 
   0   5   3       55.68       51.95      1.84 o 
   1   5   3       10.18        7.94      0.55 o 
   2   5   3        0.14        0.50      0.30 o 
   3   5   3       26.05       27.86      1.91 o 
   4   5   3        1.03        3.32      0.68 o 
  -5   6   3       12.08       11.66      1.22 o 
  -4   6   3        1.00        1.30      0.56 o 
  -3   6   3       10.86       14.95      1.11 o 
  -2   6   3        9.03        9.45      0.84 o 
  -1   6   3        0.60        1.64      0.44 o 
   0   6   3      146.39      143.49      4.21 o 
   1   6   3        8.06        8.27      0.63 o 
   2   6   3       30.24       28.06      1.19 o 
   3   6   3        0.66        1.26      0.45 o 
  -4   7   3       13.95       13.62      1.22 o 
  -3   7   3        3.27        3.20      0.71 o 
  -2   7   3       19.42       14.74      1.12 o 
  -1   7   3      108.45       97.79      3.22 o 
   0   7   3      337.46      317.47      8.49 o 
   1   7   3      194.91      199.70      5.86 o 
   2   7   3       65.73       68.86      2.09 o 
  -4   8   3       10.99        7.18      1.06 o 
  -3   8   3       16.40       15.37      1.31 o 
  -2   8   3       30.39       32.67      1.72 o 
  -1   8   3        0.05        0.03      0.53 o 
   0   8   3        0.26       -0.36      0.48 o 
   1   8   3        2.47        3.31      0.74 o 
  -2   9   3        2.92        4.40      0.85 o 
  -1   9   3       11.71       12.27      1.15 o 
   0   9   3        0.55        0.58      0.59 o 
  -1  -9   4       12.94       12.96      0.85 o 
   0  -9   4       29.80       33.55      1.69 o 
   1  -9   4        6.05        3.55      0.67 o 
   2  -9   4       82.11       71.92      2.86 o 
   3  -9   4       15.63       13.84      1.29 o 
  -2  -8   4       31.50       32.58      2.05 o 
  -1  -8   4       28.74       31.07      1.18 o 
   0  -8   4       14.39       11.77      0.90 o 
   1  -8   4       46.59       37.85      1.73 o 
   2  -8   4        3.44        3.06      0.67 o 
   3  -8   4       20.14       18.28      1.38 o 
   4  -8   4       95.41       76.28      3.21 o 
  -3  -7   4        0.35       -0.22      0.54 o 
  -2  -7   4       11.48       10.16      0.92 o 
  -1  -7   4       10.45       10.03      0.64 o 
   0  -7   4        3.86        6.76      0.50 o 
   1  -7   4       38.18       31.87      1.51 o 
   2  -7   4       12.81       16.27      1.11 o 
   3  -7   4        9.31        4.31      0.78 o 
   4  -7   4       71.99       61.63      2.72 o 
   5  -7   4       12.88       11.19      1.23 o 
  -3  -6   4        0.01        0.26      0.64 o 
  -2  -6   4       10.15        8.75      0.71 o 
  -1  -6   4       14.49       15.66      0.72 o 
   0  -6   4        5.65        7.20      0.59 o 
   1  -6   4        4.31        2.53      0.46 o 
   2  -6   4        4.81        2.68      0.54 o 
   3  -6   4       36.28       23.68      1.44 o 
   4  -6   4        0.62        2.49      0.67 o 
   5  -6   4       25.17       22.35      1.61 o 
  -4  -5   4       10.06        9.87      1.24 o 
  -3  -5   4        1.58        0.89      0.55 o 
  -2  -5   4       64.24       69.15      1.77 o 
  -1  -5   4      319.03      337.29      4.96 o 
   0  -5   4      748.95      766.45     10.76 o 
   1  -5   4      182.00      199.45      5.36 o 
   2  -5   4       31.01       22.35      1.20 o 
   3  -5   4      120.81      111.96      3.66 o 
   4  -5   4       46.11       48.37      1.49 o 
   5  -5   4        5.03        5.44      0.73 o 
  -4  -4   4        7.14        7.55      1.10 o 
  -3  -4   4       93.63       95.56      3.57 o 
  -2  -4   4       40.24       46.44      1.29 o 
  -1  -4   4      202.12      188.93      3.36 o 
   0  -4   4        5.84        1.69      0.24 o 
   1  -4   4       12.56       13.00      0.61 o 
   2  -4   4      201.52      241.71      4.34 o 
   3  -4   4      373.81      398.85      6.93 o 
   4  -4   4        2.26        5.76      0.54 o 
   5  -4   4       24.14       29.39      1.67 o 
  -5  -3   4        6.68        7.37      1.14 o 
  -4  -3   4        6.09        6.67      0.98 o 
  -3  -3   4        0.49        1.04      0.77 o 
  -2  -3   4      233.24      218.31      4.07 o 
  -1  -3   4      494.49      486.32      6.82 o 
   0  -3   4     1588.31     1578.21     21.53 o 
   1  -3   4       48.63       50.62      1.21 o 
   2  -3   4      360.63      340.17      4.85 o 
   3  -3   4       19.92       22.16      1.28 o 
   4  -3   4      166.89      167.43      5.20 o 
   5  -3   4        7.66        5.50      0.88 o 
  -5  -2   4        5.37        5.80      0.98 o 
  -4  -2   4      268.59      272.39      8.09 o 
  -3  -2   4       76.40       69.79      1.32 o 
  -2  -2   4        0.18        0.25      0.16 o 
  -1  -2   4       55.70       54.46      0.91 o 
   0  -2   4     1444.76     1391.62     18.99 o 
   1  -2   4      694.15      665.35     11.18 o 
   2  -2   4      278.55      286.13      7.44 o 
   3  -2   4       15.41       13.50      0.59 o 
   4  -2   4      114.56      121.08      4.00 o 
   5  -2   4       13.31       11.07      1.11 o 
  -5  -1   4       56.20       58.70      2.76 o 
  -4  -1   4       15.50       14.49      1.28 o 
  -3  -1   4       38.96       33.48      0.79 o 
  -2  -1   4      625.89      663.60     11.07 o 
  -1  -1   4     1510.65     1438.28     34.84 o 
   0  -1   4       42.11       36.06      0.74 o 
   1  -1   4        2.47        5.73      0.57 o 
   2  -1   4      770.68      769.28     13.33 o 
   3  -1   4      680.69      728.45     12.82 o 
   4  -1   4       31.38       30.04      1.65 o 
   5  -1   4       35.15       34.40      1.91 o 
  -5   0   4       79.10       88.39      3.51 o 
  -4   0   4        1.14        2.37      0.32 o 
  -3   0   4       88.23       84.26      1.80 o 
  -2   0   4      869.00      905.99     18.72 o 
  -1   0   4     2629.50     2704.92     44.48 o 
   0   0   4      678.24      656.60     10.84 o 
   1   0   4     1004.90     1104.28     18.21 o 
   2   0   4       57.87       63.09      1.42 o 
   3   0   4        4.04        3.94      1.19 o 
   4   0   4        0.71        1.93      0.35 o 
   5   0   4        0.16        0.43      0.43 o 
  -6   1   4        8.33        8.18      1.15 o 
  -5   1   4      116.15      107.56      2.62 o 
  -4   1   4      274.98      270.17      5.61 o 
  -3   1   4       47.83       45.47      1.22 o 
  -2   1   4      740.94      763.11     12.79 o 
  -1   1   4       93.57       74.72      1.45 o 
   0   1   4     1951.87     1978.29     32.44 o 
   1   1   4       11.49       13.12      0.46 o 
   2   1   4      154.52      171.28      3.35 o 
   3   1   4        0.52        0.55      0.38 o 
   4   1   4       15.40       14.13      0.82 o 
   5   1   4       43.85       41.65      2.22 o 
  -5   2   4       19.63       18.38      1.31 o 
  -4   2   4       81.92       83.64      1.60 o 
  -3   2   4       69.20       78.00      1.82 o 
  -2   2   4      355.66      400.66      9.86 o 
  -1   2   4      607.36      645.18     10.82 o 
   0   2   4       94.53       75.11      1.66 o 
   1   2   4       13.88       12.56      0.71 o 
   2   2   4      122.50      111.54      2.40 o 
   3   2   4        3.65        5.15      0.65 o 
   4   2   4      106.26       98.20      2.48 o 
   5   2   4       19.93       15.08      1.42 o 
  -5   3   4        4.19        6.80      0.64 o 
  -4   3   4      202.76      195.14      5.58 o 
  -3   3   4       12.42       10.65      0.80 o 
  -2   3   4      198.81      180.71      4.82 o 
  -1   3   4      627.53      723.39     17.39 o 
   0   3   4      147.53      150.87      2.78 o 
   1   3   4      136.79      137.20      2.77 o 
   2   3   4        3.02        3.23      0.37 o 
   3   3   4        5.66        4.40      0.50 o 
   4   3   4        2.33        1.12      0.42 o 
   5   3   4       21.35       25.99      2.07 o 
  -5   4   4        5.45        4.53      0.60 o 
  -4   4   4       85.65       81.86      2.92 o 
  -3   4   4       13.84       17.06      1.05 o 
  -2   4   4      319.87      315.83      8.10 o 
  -1   4   4      550.77      601.62     14.68 o 
   0   4   4       49.84       68.48      1.69 o 
   1   4   4      343.26      353.25      6.53 o 
   2   4   4       14.29       19.29      0.87 o 
   3   4   4        0.66       -0.43      0.51 o 
   4   4   4        0.56        0.30      0.34 o 
  -5   5   4       20.91       20.30      1.46 o 
  -4   5   4        6.42        2.90      0.63 o 
  -3   5   4       55.64       50.35      2.03 o 
  -2   5   4        4.70        5.16      0.64 o 
  -1   5   4       61.03       64.39      2.19 o 
   0   5   4       27.98       28.33      1.28 o 
   1   5   4       37.33       35.34      1.15 o 
   2   5   4      174.31      190.51      4.05 o 
   3   5   4       62.09       67.03      2.01 o 
   4   5   4        1.35        1.35      0.51 o 
  -5   6   4        0.02       -0.33      0.54 o 
  -4   6   4       28.26       28.86      1.68 o 
  -3   6   4       27.78       22.72      1.33 o 
  -2   6   4       17.60       15.68      1.05 o 
  -1   6   4      328.82      323.45      8.46 o 
   0   6   4      102.29       97.65      3.16 o 
   1   6   4       61.25       63.46      2.44 o 
   2   6   4        2.44        2.67      0.54 o 
   3   6   4        0.32        1.56      0.50 o 
  -4   7   4       49.05       56.82      2.53 o 
  -3   7   4       30.42       32.14      1.74 o 
  -2   7   4       34.13       33.98      1.70 o 
  -1   7   4       91.23      108.46      3.52 o 
   0   7   4      575.52      585.69     14.84 o 
   1   7   4      105.41       98.83      3.48 o 
   2   7   4       11.52       10.17      0.84 o 
  -3   8   4        4.53        3.12      0.82 o 
  -2   8   4        0.26        0.67      0.52 o 
  -1   8   4        5.68        6.72      0.89 o 
   0   8   4        0.13        0.43      0.52 o 
   1   8   4       15.13       18.40      1.42 o 
  -2   9   4       12.78       18.51      1.42 o 
  -1   9   4       66.71       75.55      3.01 o 
  -1  -9   5        5.22        7.97      1.12 o 
   0  -9   5        5.27        8.12      0.88 o 
   1  -9   5        0.56        1.37      0.53 o 
   2  -9   5        0.38       -0.01      0.52 o 
   3  -9   5       15.18       16.26      1.33 o 
  -2  -8   5        0.93        0.61      0.62 o 
  -1  -8   5        1.75        1.10      0.38 o 
   0  -8   5        0.20        0.23      0.27 o 
   1  -8   5        7.13        8.49      0.85 o 
   2  -8   5        0.27        0.84      0.53 o 
   3  -8   5        3.56        1.97      0.61 o 
   4  -8   5        1.92        0.47      0.61 o 
  -3  -7   5        4.00        3.51      0.90 o 
  -2  -7   5        0.04        0.39      0.52 o 
  -1  -7   5        3.53        4.72      0.48 o 
   0  -7   5        0.06       -0.29      0.20 o 
   1  -7   5       13.10       12.31      0.93 o 
   2  -7   5        8.72       12.35      0.97 o 
   3  -7   5        0.06        2.99      0.69 o 
   4  -7   5        3.46        0.39      0.56 o 
  -3  -6   5       23.72       20.17      1.59 o 
  -2  -6   5        0.11       -0.20      0.27 o 
  -1  -6   5      125.55      116.22      2.53 o 
   0  -6   5      111.40      112.94      1.99 o 
   1  -6   5       30.04       34.76      1.47 o 
   2  -6   5       16.04       17.68      1.11 o 
   3  -6   5       91.77      103.74      3.56 o 
   4  -6   5       50.45       50.06      2.31 o 
   5  -6   5        0.99        0.70      0.61 o 
  -4  -5   5        7.10        7.63      1.12 o 
  -3  -5   5        1.76        2.45      0.76 o 
  -2  -5   5        7.05        6.66      0.51 o 
  -1  -5   5       68.08       67.36      1.79 o 
   0  -5   5      563.91      537.23      7.66 o 
   1  -5   5      368.76      312.59      5.70 o 
   2  -5   5        0.38       -0.14      0.29 o 
   3  -5   5        0.52        0.26      0.31 o 
   4  -5   5        0.03        0.00      0.34 o 
   5  -5   5       10.97        6.25      0.65 o 
  -4  -4   5        7.97        6.78      1.08 o 
  -3  -4   5       82.13       84.14      3.36 o 
  -2  -4   5       20.92       24.61      0.64 o 
  -1  -4   5        1.90        2.71      0.21 o 
   0  -4   5      326.81      334.52      4.84 o 
   1  -4   5     1041.73     1056.26     17.69 o 
   2  -4   5     2484.51     2502.30     39.55 o 
   3  -4   5       42.81       59.10      1.54 o 
   4  -4   5        9.16       12.93      1.38 o 
   5  -4   5       10.10       11.98      0.69 o 
  -5  -3   5        8.84        8.47      1.20 o 
  -4  -3   5       75.36       81.40      3.38 o 
  -3  -3   5      754.90      808.02     20.95 o 
  -2  -3   5        6.81        3.88      0.25 o 
  -1  -3   5       78.73       75.58      1.26 o 
   0  -3   5        2.17        1.82      0.16 o 
   1  -3   5      132.98      123.11      1.90 o 
   2  -3   5        3.44        3.85      0.41 o 
   3  -3   5      177.30      198.67      5.73 o 
   4  -3   5       23.81       26.46      1.59 o 
   5  -3   5        2.90        2.33      0.68 o 
  -5  -2   5       10.93        9.19      1.19 o 
  -4  -2   5      328.51      333.92      9.63 o 
  -3  -2   5       98.22       94.72      1.67 o 
  -2  -2   5      166.01      166.36      2.54 o 
  -1  -2   5      475.83      488.42      6.80 o 
   0  -2   5     2348.21     2265.22     30.80 o 
   1  -2   5      675.69      738.67     12.38 o 
   2  -2   5      105.95       86.10      1.90 o 
   3  -2   5       27.49       36.89      1.19 o 
   4  -2   5        1.79        1.80      0.58 o 
   5  -2   5        7.55        7.47      0.97 o 
  -5  -1   5       98.42      100.74      3.96 o 
  -4  -1   5      651.23      661.89     11.69 o 
  -3  -1   5       21.84       21.41      0.62 o 
  -2  -1   5       27.54       38.32      1.25 o 
  -1  -1   5      339.83      330.75      7.79 o 
   0  -1   5      229.09      256.50      4.36 o 
   1  -1   5     2281.79     2050.68    131.40 o 
   2  -1   5      144.36      131.31      2.86 o 
   3  -1   5      578.07      616.92     10.94 o 
   4  -1   5       24.44       29.91      1.67 o 
   5  -1   5        6.94        7.16      0.96 o 
  -5   0   5      113.55      117.25      4.34 o 
  -4   0   5       70.96       79.58      2.59 o 
  -3   0   5      279.96      293.03      5.21 o 
  -2   0   5      671.02      666.20      8.75 o 
  -1   0   5        0.63        2.46      0.35 o 
   0   0   5       37.34       34.60      0.76 o 
   1   0   5        5.41        7.78      0.35 o 
   2   0   5      137.15      144.21      2.25 o 
   3   0   5      268.74      249.32      4.78 o 
   4   0   5        0.12       -0.19      0.21 o 
   5   0   5       41.82       44.58      2.31 o 
  -6   1   5       16.97       21.57      1.75 o 
  -5   1   5        9.22        7.59      0.86 o 
  -4   1   5       11.18       14.45      0.57 o 
  -3   1   5      678.59      748.18      9.99 o 
  -2   1   5     1059.46     1174.02     19.47 o 
  -1   1   5     1238.19     1264.67     20.82 o 
   0   1   5      571.70      563.88      9.37 o 
   1   1   5      124.92      123.08      2.40 o 
   2   1   5       42.66       44.50      0.99 o 
   3   1   5       21.44       24.46      0.90 o 
   4   1   5       24.48       17.00      1.36 o 
   5   1   5       31.74       22.06      1.65 o 
  -6   2   5       37.78       33.80      2.12 o 
  -5   2   5       19.71       23.84      1.47 o 
  -4   2   5       37.26       33.59      1.14 o 
  -3   2   5      394.08      426.58      7.55 o 
  -2   2   5      343.72      387.57      6.77 o 
  -1   2   5      184.99      198.87      3.57 o 
   0   2   5      603.75      660.08     10.99 o 
   1   2   5       27.18       25.05      0.76 o 
   2   2   5      597.57      594.46     10.59 o 
   3   2   5       11.27       11.21      1.11 o 
   4   2   5       41.45       40.11      1.40 o 
   5   2   5        7.93        6.89      1.06 o 
  -5   3   5       26.79       25.36      1.65 o 
  -4   3   5       24.23       20.83      0.94 o 
  -3   3   5       44.60       37.39      1.15 o 
  -2   3   5      234.84      227.98      5.91 o 
  -1   3   5      373.31      345.04      6.26 o 
   0   3   5      562.69      553.19      9.35 o 
   1   3   5      209.04      206.45      3.97 o 
   2   3   5        0.17        0.47      0.54 o 
   3   3   5      362.97      357.39      6.88 o 
   4   3   5      128.16      117.76      4.89 o 
  -5   4   5        4.02        7.22      0.71 o 
  -4   4   5        1.58        2.05      0.41 o 
  -3   4   5      134.38      128.92      3.86 o 
  -2   4   5      534.70      526.29     13.02 o 
  -1   4   5      848.91      882.50     21.26 o 
   0   4   5     1292.18     1245.58     35.54 o 
   1   4   5       39.01       46.83      1.83 o 
   2   4   5       44.32       39.84      1.31 o 
   3   4   5        4.67        3.62      0.63 o 
   4   4   5       27.86       26.78      1.23 o 
  -5   5   5       30.58       40.83      1.55 o 
  -4   5   5        9.67       14.65      1.13 o 
  -3   5   5       32.99       39.50      1.75 o 
  -2   5   5      222.27      251.28      6.71 o 
  -1   5   5       20.93       21.52      1.11 o 
   0   5   5       93.67      103.20      2.19 o 
   1   5   5       12.03       10.43      0.92 o 
   2   5   5       34.62       42.88      1.44 o 
   3   5   5        0.13        0.05      0.34 o 
   4   5   5        0.03        0.22      0.36 o 
  -5   6   5        0.05        0.91      0.50 o 
  -4   6   5       11.53       15.66      1.25 o 
  -3   6   5        6.33        6.65      0.82 o 
  -2   6   5       73.47       79.29      2.76 o 
  -1   6   5        0.11        0.87      0.46 o 
   0   6   5        2.36        4.58      0.69 o 
   1   6   5        8.93       11.30      1.06 o 
   2   6   5       19.09       18.36      1.00 o 
   3   6   5       31.20       34.11      1.45 o 
  -4   7   5        1.75        3.86      0.84 o 
  -3   7   5       18.53       25.36      1.55 o 
  -2   7   5        9.78       13.40      1.10 o 
  -1   7   5       23.33       27.89      1.49 o 
   0   7   5       18.76       20.76      1.38 o 
   1   7   5        2.64        1.58      0.64 o 
   2   7   5        1.89        2.46      0.76 o 
  -3   8   5        0.07        0.21      0.61 o 
  -2   8   5       49.71       41.84      2.02 o 
  -1   8   5       45.55       53.92      2.33 o 
   0   8   5        0.93        0.04      0.54 o 
   1   8   5       24.03       23.06      1.62 o 
  -1  -9   6        1.71        1.90      0.74 o 
   0  -9   6        4.32        4.75      0.70 o 
   1  -9   6        4.32        5.58      0.78 o 
   2  -9   6        6.07        7.26      0.93 o 
   3  -9   6        0.21        0.86      0.55 o 
  -2  -8   6       12.60       11.96      1.32 o 
  -1  -8   6        0.11        0.47      0.34 o 
   0  -8   6       38.96       38.90      2.88 o 
   1  -8   6       11.63        9.82      0.85 o 
   2  -8   6       14.72       15.22      1.16 o 
   3  -8   6        3.12        2.29      0.69 o 
   4  -8   6       22.18       20.71      1.60 o 
  -3  -7   6        1.70        2.02      0.84 o 
  -2  -7   6        1.11        0.28      0.50 o 
  -1  -7   6        0.09       -0.36      0.24 o 
   0  -7   6       88.57       88.77      1.74 o 
   1  -7   6       31.74       41.28      1.75 o 
   2  -7   6        0.95        0.25      0.38 o 
   3  -7   6       16.01        6.92      0.90 o 
   4  -7   6        0.00        1.28      0.65 o 
  -3  -6   6        9.84       10.72      1.26 o 
  -2  -6   6      158.76      161.87      5.24 o 
  -1  -6   6        9.27       10.33      0.64 o 
   0  -6   6       15.14       17.40      0.88 o 
   1  -6   6       28.48       26.34      1.76 o 
   2  -6   6        2.41        3.92      0.63 o 
   3  -6   6      191.39      180.43      5.43 o 
   4  -6   6        1.80        2.72      0.73 o 
   5  -6   6       14.48       18.57      1.49 o 
  -4  -5   6        4.58        6.81      1.13 o 
  -3  -5   6        3.20        3.54      0.86 o 
  -2  -5   6      301.28      294.08      8.36 o 
  -1  -5   6       31.75       30.01      0.74 o 
   0  -5   6       53.81       48.40      1.01 o 
   1  -5   6        0.02       -0.12      0.21 o 
   2  -5   6       10.06        3.85      0.60 o 
   3  -5   6       10.00       18.08      0.87 o 
   4  -5   6       20.96       20.23      0.94 o 
   5  -5   6        5.86        4.55      0.92 o 
  -4  -4   6        1.38        0.58      0.63 o 
  -3  -4   6      160.29      176.24      5.71 o 
  -2  -4   6       97.29      102.67      1.77 o 
  -1  -4   6       22.72       19.69      0.52 o 
   0  -4   6      382.22      378.57      5.44 o 
   1  -4   6     3073.57     3044.65     41.53 o 
   2  -4   6      874.37      813.22     10.98 o 
   3  -4   6      257.95      249.05      5.49 o 
   4  -4   6        7.04        9.68      1.02 o 
   5  -4   6        0.95        1.28      0.61 o 
  -5  -3   6       29.79       31.05      2.07 o 
  -4  -3   6       41.01       46.64      2.47 o 
  -3  -3   6       13.16        7.43      1.01 o 
  -2  -3   6      175.36      173.45      2.74 o 
  -1  -3   6       52.02       59.48      1.04 o 
   0  -3   6       81.35       69.27      1.43 o 
   1  -3   6      385.72      404.30      6.63 o 
   2  -3   6      803.40      816.48     13.92 o 
   3  -3   6        0.06       -0.21      0.31 o 
   4  -3   6        6.50        6.89      0.91 o 
   5  -3   6        4.47        7.40      0.99 o 
  -5  -2   6        7.98        9.71      1.23 o 
  -4  -2   6      550.86      579.21     15.65 o 
  -3  -2   6      210.35      211.18      4.07 o 
  -2  -2   6      564.68      551.71      7.77 o 
  -1  -2   6       10.38        6.59      0.46 o 
   0  -2   6      133.00      136.69      2.73 o 
   1  -2   6      188.70      180.75      3.33 o 
   2  -2   6       94.41      100.74      2.16 o 
   3  -2   6        0.13        0.05      0.33 o 
   4  -2   6       55.82       48.55      2.23 o 
   5  -2   6        0.01        0.16      0.47 o 
  -5  -1   6       33.98       34.81      2.10 o 
  -4  -1   6       42.88       46.21      4.09 o 
  -3  -1   6       84.03       78.51      1.65 o 
  -2  -1   6       51.01       50.59      1.05 o 
  -1  -1   6      747.66      748.32     17.28 o 
   0  -1   6      359.29      397.92      6.69 o 
   1  -1   6      564.49      481.72      8.18 o 
   2  -1   6       62.80       74.63      1.68 o 
   3  -1   6       34.08       39.53      1.09 o 
   4  -1   6       48.91       51.39      2.30 o 
   5  -1   6        0.21        0.86      0.56 o 
  -5   0   6      136.78      124.85      4.53 o 
  -4   0   6       96.23       89.35      2.86 o 
  -3   0   6        8.00       10.99      0.81 o 
  -2   0   6       64.91       54.17      1.15 o 
  -1   0   6      100.41       96.49      1.74 o 
   0   0   6       63.09       57.95      1.14 o 
   1   0   6     1267.97     1188.86     19.62 o 
   2   0   6        4.95       14.05      0.55 o 
   3   0   6      166.39      140.72      2.93 o 
   4   0   6       18.02       19.91      1.38 o 
   5   0   6        6.06        3.78      0.80 o 
  -5   1   6        4.04        3.24      0.63 o 
  -4   1   6      166.86      165.99      4.77 o 
  -3   1   6       90.78       84.36      1.85 o 
  -2   1   6      178.89      151.88      2.83 o 
  -1   1   6     1368.52     1346.44     22.17 o 
   0   1   6        6.62        1.61      0.15 o 
   1   1   6      251.78      246.39      4.30 o 
   2   1   6      325.07      316.24      4.61 o 
   3   1   6        0.02        0.23      0.22 o 
   4   1   6       77.51       74.21      1.97 o 
   5   1   6        0.04        0.23      0.50 o 
  -5   2   6       20.73       24.60      1.52 o 
  -4   2   6        2.91        3.13      0.43 o 
  -3   2   6       54.39       70.88      1.85 o 
  -2   2   6      541.28      555.08      9.49 o 
  -1   2   6       81.06       81.04      1.82 o 
   0   2   6       43.07       33.01      0.80 o 
   1   2   6      126.90      115.77      3.27 o 
   2   2   6        9.37       13.16      0.64 o 
   3   2   6        7.21        5.97      1.47 o 
   4   2   6        0.00       -0.13      0.27 o 
   5   2   6       29.18       32.85      2.09 o 
  -5   3   6        0.72        0.39      0.47 o 
  -4   3   6       29.41       36.54      1.24 o 
  -3   3   6       36.66       43.16      1.26 o 
  -2   3   6       51.76       50.00      1.29 o 
  -1   3   6      744.92      863.78     14.49 o 
   0   3   6       39.27       47.66      1.11 o 
   1   3   6       40.21       45.88      1.02 o 
   2   3   6        0.35        0.55      0.34 o 
   3   3   6       18.91       23.93      1.04 o 
   4   3   6        5.15        5.91      0.64 o 
  -5   4   6        0.53        2.68      0.77 o 
  -4   4   6       10.74        9.10      0.69 o 
  -3   4   6      132.20      139.18      3.00 o 
  -2   4   6        0.51        0.93      0.28 o 
  -1   4   6      220.37      194.18      3.69 o 
   0   4   6        0.16        1.89      0.49 o 
   1   4   6      389.33      339.61      8.84 o 
   2   4   6        3.19        4.54      0.51 o 
   3   4   6        1.07       -0.30      0.35 o 
   4   4   6        0.45        0.18      0.38 o 
  -5   5   6        6.79        7.35      0.75 o 
  -4   5   6       59.51       69.42      2.74 o 
  -3   5   6       34.25       39.03      1.51 o 
  -2   5   6       36.84       33.46      1.12 o 
  -1   5   6        2.77        1.73      0.37 o 
   0   5   6      779.92      794.95     13.48 o 
   1   5   6     1112.64     1119.42     27.26 o 
   2   5   6      260.83      256.05      6.48 o 
   3   5   6        0.45        0.58      0.84 o 
  -5   6   6       42.42       50.15      2.18 o 
  -4   6   6       54.36       54.16      1.79 o 
  -3   6   6       25.34       24.48      1.43 o 
  -2   6   6        0.61        0.94      0.37 o 
  -1   6   6      138.69      135.77      2.91 o 
   0   6   6      130.37      136.17      4.17 o 
   1   6   6        0.03       -0.51      0.34 o 
   2   6   6        0.17        0.59      0.54 o 
   3   6   6       13.08       11.23      0.90 o 
  -4   7   6       18.22       15.13      1.02 o 
  -3   7   6      101.83       89.41      2.40 o 
  -2   7   6       77.38       69.66      1.94 o 
  -1   7   6        0.13        0.26      0.44 o 
   0   7   6       11.44       10.78      1.06 o 
   1   7   6        2.01        4.68      0.85 o 
   2   7   6        1.14        2.83      0.79 o 
  -3   8   6       14.14       11.42      0.88 o 
  -2   8   6        0.23        0.26      1.25 o 
  -1   8   6       45.75       49.50      2.27 o 
   0   8   6        2.00        1.92      0.70 o 
   1   8   6        1.18        1.24      0.63 o 
  -1  -9   7        3.91        2.05      0.78 o 
   0  -9   7        6.43        5.73      0.57 o 
   1  -9   7        0.00       -0.14      0.39 o 
   2  -9   7        0.23       -0.12      0.50 o 
   3  -9   7        0.24       -0.59      0.40 o 
  -2  -8   7        6.34        5.38      0.99 o 
  -1  -8   7       11.47       11.61      1.19 o 
   0  -8   7        0.22        0.38      0.43 o 
   1  -8   7        1.66        5.10      0.68 o 
   2  -8   7        1.94        1.48      0.54 o 
   3  -8   7        1.41        1.37      0.65 o 
   4  -8   7       25.66       20.27      1.59 o 
  -3  -7   7        0.95        0.80      0.71 o 
  -2  -7   7        0.03        0.29      0.56 o 
  -1  -7   7       97.00       92.27      2.20 o 
   0  -7   7      195.48      190.04      3.15 o 
   1  -7   7      166.68      146.16      4.32 o 
   2  -7   7       32.47       26.12      1.44 o 
   3  -7   7        9.15       11.91      1.12 o 
   4  -7   7       10.17       15.76      1.38 o 
  -3  -6   7        7.71        9.67      1.19 o 
  -2  -6   7        0.25       -0.82      0.55 o 
  -1  -6   7        4.25        2.83      0.29 o 
   0  -6   7        0.02        1.13      0.23 o 
   1  -6   7       14.84       16.34      0.76 o 
   2  -6   7        0.32       -0.48      0.32 o 
   3  -6   7        0.28        0.06      0.47 o 
   4  -6   7       11.39       12.11      1.18 o 
   5  -6   7        0.42        0.62      0.43 o 
  -4  -5   7       20.47       22.76      1.82 o 
  -3  -5   7       31.06       30.50      1.92 o 
  -2  -5   7       57.80       58.62      2.52 o 
  -1  -5   7       57.45       58.96      1.16 o 
   0  -5   7      225.06      238.33      3.62 o 
   1  -5   7        3.15        6.39      0.35 o 
   2  -5   7       58.98       66.72      1.76 o 
   3  -5   7       42.88       48.20      1.42 o 
   4  -5   7        3.86        4.54      0.54 o 
   5  -5   7        2.78        3.28      0.56 o 
  -4  -4   7       32.52       36.42      2.21 o 
  -3  -4   7      304.35      313.20      9.12 o 
  -2  -4   7       37.88       36.26      1.07 o 
  -1  -4   7      153.17      146.10      2.30 o 
   0  -4   7        0.21        0.05      0.14 o 
   1  -4   7      477.59      480.08      7.22 o 
   2  -4   7      278.98      292.79      6.14 o 
   3  -4   7      102.37      122.13      3.99 o 
   4  -4   7        4.55        3.21      0.72 o 
   5  -4   7        9.77        6.89      1.03 o 
  -5  -3   7        6.50        6.44      1.12 o 
  -4  -3   7      280.05      294.62      8.84 o 
  -3  -3   7      159.70      157.43      3.21 o 
  -2  -3   7       18.51       18.70      0.52 o 
  -1  -3   7       17.93       11.47      0.69 o 
   0  -3   7        2.78        8.80      0.31 o 
   1  -3   7       40.62       37.28      1.25 o 
   2  -3   7      174.63      170.64      4.83 o 
   3  -3   7       99.05      106.18      3.56 o 
   4  -3   7       51.12       58.97      2.56 o 
   5  -3   7       49.48       49.21      2.47 o 
  -5  -2   7       13.06       15.19      1.52 o 
  -4  -2   7      247.66      246.82      7.53 o 
  -3  -2   7        6.68        3.29      0.36 o 
  -2  -2   7      278.21      276.97      4.05 o 
  -1  -2   7     2403.99     2457.23     33.57 o 
   0  -2   7      314.87      308.24      4.20 o 
   1  -2   7        1.07        0.24      0.19 o 
   2  -2   7      357.43      360.06      7.32 o 
   3  -2   7      100.06      100.31      3.37 o 
   4  -2   7       60.20       60.51      2.57 o 
   5  -2   7       23.62       21.90      1.59 o 
  -5  -1   7        1.05       -0.67      0.44 o 
  -4  -1   7       28.12       28.13      1.05 o 
  -3  -1   7      362.25      385.50      9.37 o 
  -2  -1   7     1497.12     1471.32     41.03 o 
  -1  -1   7      682.15      678.06     15.74 o 
   0  -1   7     2405.03     2545.24     43.52 o 
   1  -1   7      160.51      167.76      3.10 o 
   2  -1   7      152.32      159.02      4.33 o 
   3  -1   7       23.96       20.91      1.27 o 
   4  -1   7       11.79        9.43      0.98 o 
   5  -1   7       51.29       44.14      2.33 o 
  -5   0   7        3.35        4.74      0.94 o 
  -4   0   7       13.05       11.18      0.90 o 
  -3   0   7        5.79       10.33      0.37 o 
  -2   0   7     1870.79     2153.44     35.33 o 
  -1   0   7      496.13      487.89      8.16 o 
   0   0   7        2.50        4.71      0.24 o 
   1   0   7      202.66      227.73      4.04 o 
   2   0   7       62.00       67.56      1.53 o 
   3   0   7        0.90        0.23      0.25 o 
   4   0   7       28.31       24.99      1.59 o 
   5   0   7       24.89       22.91      1.67 o 
  -5   1   7        9.84       10.59      0.98 o 
  -4   1   7        0.42       -0.22      0.33 o 
  -3   1   7       47.69       50.52      1.25 o 
  -2   1   7      145.39      159.88      2.96 o 
  -1   1   7      953.33      922.49     15.30 o 
   0   1   7      169.86      183.39      3.24 o 
   1   1   7       62.19       64.33      1.34 o 
   2   1   7        4.46        5.31      0.29 o 
   3   1   7       17.02       15.37      1.31 o 
   4   1   7       14.60       18.15      1.38 o 
   5   1   7       66.42       64.75      3.02 o 
  -5   2   7        4.92        6.47      0.89 o 
  -4   2   7       70.83       75.97      2.81 o 
  -3   2   7       22.11       21.31      0.77 o 
  -2   2   7      431.94      439.06      7.61 o 
  -1   2   7      695.57      779.01     13.03 o 
   0   2   7     4956.05     5282.53     86.68 o 
   1   2   7       38.49       38.54      1.09 o 
   2   2   7      415.74      439.62      8.02 o 
   3   2   7       12.01       10.07      0.66 o 
   4   2   7        8.10       10.75      0.75 o 
   5   2   7        8.07        6.05      1.06 o 
  -5   3   7       13.91       14.56      1.25 o 
  -4   3   7       92.34      108.23      2.52 o 
  -3   3   7       79.10       82.57      1.95 o 
  -2   3   7       11.55       14.80      0.63 o 
  -1   3   7       74.80       87.40      2.16 o 
   0   3   7       41.87       54.62      1.25 o 
   1   3   7       76.11       68.15      1.43 o 
   2   3   7      154.42      152.50      3.25 o 
   3   3   7       74.48       74.04      2.33 o 
   4   3   7        0.00        0.06      0.32 o 
  -5   4   7        0.48        1.28      0.67 o 
  -4   4   7       26.43       24.50      1.04 o 
  -3   4   7       98.03       93.18      2.22 o 
  -2   4   7        4.70        3.71      0.41 o 
  -1   4   7        3.24        3.28      0.47 o 
   0   4   7      650.34      694.81     13.15 o 
   1   4   7        5.16        1.83      0.50 o 
   2   4   7       13.22       16.53      1.30 o 
   3   4   7        4.76        4.21      0.56 o 
   4   4   7        0.33        0.85      0.98 o 
  -5   5   7        0.59        1.19      0.71 o 
  -4   5   7       55.32       49.39      1.62 o 
  -3   5   7       81.50       75.89      2.40 o 
  -2   5   7      264.60      273.60      5.21 o 
  -1   5   7       55.73       53.87      2.89 o 
   0   5   7      280.28      285.45      7.59 o 
   1   5   7      813.93      846.50     20.94 o 
   2   5   7      239.64      249.39      7.24 o 
   3   5   7        3.77        3.82      0.58 o 
  -4   6   7       56.78       63.73      1.97 o 
  -3   6   7       88.44       98.32      2.48 o 
  -2   6   7       28.86       28.20      1.19 o 
  -1   6   7        0.33        1.42      0.36 o 
   0   6   7      232.04      244.56      6.81 o 
   1   6   7        7.44        6.37      0.86 o 
   2   6   7       59.27       60.90      2.73 o 
   3   6   7        0.54        0.73      0.63 o 
  -4   7   7        0.00       -0.09      0.45 o 
  -3   7   7       14.51       12.36      0.89 o 
  -2   7   7        0.01        0.17      0.35 o 
  -1   7   7       47.47       46.12      2.03 o 
   0   7   7      221.39      218.63      6.40 o 
   1   7   7       13.29       13.48      1.26 o 
   2   7   7        0.43        0.84      0.63 o 
  -3   8   7       13.16       18.13      1.07 o 
  -2   8   7       83.59       90.63      2.44 o 
  -1   8   7       42.32       53.50      2.40 o 
   0   8   7       17.61       21.12      1.54 o 
  -1  -9   8        0.50       -0.03      0.51 o 
   0  -9   8        0.89        0.50      0.60 o 
   1  -9   8        0.76        0.62      0.52 o 
   2  -9   8        0.32        0.40      0.52 o 
   3  -9   8        2.73        1.97      0.74 o 
  -2  -8   8       13.37       13.24      1.36 o 
  -1  -8   8       24.16       26.39      1.72 o 
   0  -8   8       24.88       23.90      0.97 o 
   1  -8   8        1.58        3.58      0.62 o 
   2  -8   8       14.37       18.76      1.28 o 
   3  -8   8        0.13       -0.24      0.48 o 
   4  -8   8        1.80        4.89      0.95 o 
  -3  -7   8       10.39       10.34      1.29 o 
  -2  -7   8        3.43        2.75      0.73 o 
  -1  -7   8       18.79       17.78      1.36 o 
   0  -7   8       36.41       35.88      0.96 o 
   1  -7   8      152.04      158.96      3.39 o 
   2  -7   8       12.70       20.61      1.30 o 
   3  -7   8        3.27        5.80      0.83 o 
   4  -7   8        1.21        1.66      0.73 o 
  -3  -6   8        7.94        6.84      1.09 o 
  -2  -6   8       40.04       36.98      2.08 o 
  -1  -6   8        3.09        2.54      0.40 o 
   0  -6   8        0.57        0.22      0.20 o 
   1  -6   8      137.35      139.09      2.38 o 
   2  -6   8      198.29      189.12      3.94 o 
   3  -6   8      166.98      166.40      5.14 o 
   4  -6   8        6.23        8.69      0.70 o 
   5  -6   8        0.89        1.81      0.49 o 
  -4  -5   8        1.13        0.79      0.74 o 
  -3  -5   8       32.24       33.72      2.07 o 
  -2  -5   8      113.95      114.22      3.97 o 
  -1  -5   8       32.90       35.15      0.82 o 
   0  -5   8       64.05       72.16      1.35 o 
   1  -5   8        0.88        0.00      0.14 o 
   2  -5   8       35.93       45.52      1.39 o 
   3  -5   8      127.46      146.34      3.07 o 
   4  -5   8        2.73        5.04      0.89 o 
   5  -5   8        3.67        6.00      0.69 o 
  -4  -4   8       32.41       35.72      2.18 o 
  -3  -4   8      686.43      739.47     19.51 o 
  -2  -4   8      215.09      228.34      4.38 o 
  -1  -4   8      136.33      137.25      2.18 o 
   0  -4   8      854.62      832.90     11.59 o 
   1  -4   8       93.04       88.67      1.80 o 
   2  -4   8       13.18       11.79      0.61 o 
   3  -4   8        6.63        4.47      0.70 o 
   4  -4   8       22.97       25.22      1.60 o 
   5  -4   8        3.39        2.93      0.80 o 
  -5  -3   8        3.58        3.36      0.95 o 
  -4  -3   8       60.77       56.27      2.75 o 
  -3  -3   8      309.31      311.79      6.09 o 
  -2  -3   8       23.61       28.33      0.90 o 
  -1  -3   8      732.61      724.05     10.06 o 
   0  -3   8       65.10       60.55      1.08 o 
   1  -3   8      755.93      724.94     12.29 o 
   2  -3   8       72.34       69.62      1.72 o 
   3  -3   8      225.10      230.81      4.58 o 
   4  -3   8       14.26       15.15      1.21 o 
   5  -3   8       12.01        8.18      1.10 o 
  -5  -2   8       14.54       18.31      1.61 o 
  -4  -2   8        5.63        6.08      0.97 o 
  -3  -2   8       60.88       51.93      1.76 o 
  -2  -2   8      272.59      283.48      5.19 o 
  -1  -2   8      211.04      246.42      6.05 o 
   0  -2   8      649.07      633.94     10.61 o 
   1  -2   8      122.15      123.46      2.43 o 
   2  -2   8       91.94       90.30      2.19 o 
   3  -2   8        0.78        0.56      0.29 o 
   4  -2   8       43.14       36.18      1.90 o 
   5  -2   8        7.04        5.33      0.91 o 
  -5  -1   8        0.36        0.80      0.56 o 
  -4  -1   8       11.03        8.05      0.95 o 
  -3  -1   8       42.77       46.20      1.66 o 
  -2  -1   8      426.71      508.29     12.05 o 
  -1  -1   8      533.43      577.86     13.52 o 
   0  -1   8      681.67      740.73     12.32 o 
   1  -1   8      421.70      403.90      6.96 o 
   2  -1   8       21.15       23.70      0.81 o 
   3  -1   8        3.23        5.91      1.35 o 
   4  -1   8        4.10        5.67      0.85 o 
   5  -1   8       18.72       16.68      1.46 o 
  -5   0   8        1.26        2.74      0.47 o 
  -4   0   8        5.87        8.21      0.81 o 
  -3   0   8       37.99       31.55      1.40 o 
  -2   0   8        0.26       -0.05      0.29 o 
  -1   0   8      376.42      358.80      6.11 o 
   0   0   8      136.17      140.93      2.57 o 
   1   0   8     1246.18     1314.51     26.59 o 
   2   0   8       26.56       23.15      0.76 o 
   3   0   8      124.96      140.28      2.95 o 
   4   0   8        4.51        6.05      0.88 o 
   5   0   8       27.74       30.83      1.98 o 
  -5   1   8       20.60       20.16      1.32 o 
  -4   1   8        5.99        4.68      0.69 o 
  -3   1   8      284.70      313.82      6.66 o 
  -2   1   8       17.70       22.39      0.79 o 
  -1   1   8      111.56      117.76      2.62 o 
   0   1   8      347.42      373.40      6.37 o 
   1   1   8      249.87      210.78      3.79 o 
   2   1   8        2.29        0.88      0.17 o 
   3   1   8       56.16       55.75      1.53 o 
   4   1   8       38.14       41.74      2.17 o 
   5   1   8       15.46       15.84      1.50 o 
  -5   2   8       14.66       11.65      1.13 o 
  -4   2   8       60.33       59.01      2.40 o 
  -3   2   8       14.07       13.05      0.60 o 
  -2   2   8      536.36      545.60      9.35 o 
  -1   2   8      179.72      201.93      3.66 o 
   0   2   8      791.18      922.12     15.34 o 
   1   2   8     1192.48     1268.01     20.99 o 
   2   2   8        0.11        0.03      0.21 o 
   3   2   8        0.47       -0.17      0.35 o 
   4   2   8       25.98       21.75      1.56 o 
  -5   3   8       55.89       57.72      2.59 o 
  -4   3   8        1.17        0.63      0.49 o 
  -3   3   8       40.39       35.44      1.10 o 
  -2   3   8       69.46       62.87      1.67 o 
  -1   3   8     1676.53     1734.59     28.66 o 
   0   3   8        0.05        0.21      0.37 o 
   1   3   8       89.09       94.34      3.03 o 
   2   3   8        1.43        1.66      0.62 o 
   3   3   8       16.82       15.09      0.93 o 
   4   3   8        0.35        0.70      0.38 o 
  -5   4   8        0.26       -0.19      0.52 o 
  -4   4   8        9.04        9.88      0.71 o 
  -3   4   8       57.53       59.66      1.63 o 
  -2   4   8       46.85       44.73      1.27 o 
  -1   4   8       30.72       38.79      1.12 o 
   0   4   8       20.23       17.56      0.84 o 
   1   4   8      297.08      289.51      7.80 o 
   2   4   8       22.23       20.18      1.38 o 
   3   4   8       72.68       82.20      2.27 o 
   4   4   8        0.28       -0.46      0.43 o 
  -5   5   8        0.02        0.62      0.66 o 
  -4   5   8        0.68        1.23      0.46 o 
  -3   5   8       24.36       23.35      1.01 o 
  -2   5   8      299.15      301.79      7.26 o 
  -1   5   8       76.42       73.21      1.78 o 
   0   5   8       53.22       57.48      2.18 o 
   1   5   8      191.88      199.72      5.81 o 
   2   5   8        0.79        0.48      0.53 o 
   3   5   8        1.09        3.14      0.56 o 
  -4   6   8       58.76       50.63      1.72 o 
  -3   6   8        8.12        6.01      0.63 o 
  -2   6   8       24.55       26.35      1.30 o 
  -1   6   8      120.62      123.78      2.73 o 
   0   6   8        5.37        5.72      0.81 o 
   1   6   8        0.28        0.85      0.55 o 
   2   6   8       66.18       74.57      3.17 o 
  -4   7   8       11.83       11.57      0.93 o 
  -3   7   8       90.43       97.49      2.56 o 
  -2   7   8       32.38       33.14      1.27 o 
  -1   7   8        1.20        0.78      0.54 o 
   0   7   8       65.89       63.69      2.64 o 
   1   7   8       20.64       22.26      1.58 o 
  -2   8   8       32.79       26.81      1.61 o 
  -1   8   8       66.89       53.69      2.46 o 
   0   8   8       14.42       12.86      1.28 o 
   1  -9   9       15.61       14.49      1.14 o 
   2  -9   9        2.23        0.64      0.53 o 
   3  -9   9        0.14        0.03      0.54 o 
  -2  -8   9        0.36        0.17      0.53 o 
  -1  -8   9       59.34       59.87      2.67 o 
   0  -8   9       37.19       39.52      1.09 o 
   1  -8   9        0.55        0.25      0.28 o 
   2  -8   9        6.00        8.60      0.93 o 
   3  -8   9        1.55        3.89      0.79 o 
   4  -8   9        5.22        5.84      0.96 o 
  -3  -7   9        0.05        1.39      0.78 o 
  -2  -7   9        0.04       -0.01      0.55 o 
  -1  -7   9       17.92       17.23      1.35 o 
   0  -7   9       52.53       57.66      1.29 o 
   1  -7   9        3.91        3.59      0.47 o 
   2  -7   9        1.85        3.34      0.62 o 
   3  -7   9        0.49        0.48      0.49 o 
   4  -7   9       15.28       17.63      1.45 o 
  -3  -6   9        5.69        5.19      0.99 o 
  -2  -6   9      338.56      334.42      9.54 o 
  -1  -6   9      116.52      124.95      2.78 o 
   0  -6   9       32.59       29.40      1.11 o 
   1  -6   9      374.22      338.57      6.25 o 
   2  -6   9      369.47      333.68      8.03 o 
   3  -6   9      210.58      198.53      5.93 o 
   4  -6   9       13.24       12.32      0.82 o 
   5  -6   9        3.80        3.82      1.68 o 
  -4  -5   9       44.13       44.49      2.60 o 
  -3  -5   9       89.87      100.31      3.94 o 
  -2  -5   9        5.50        6.50      0.82 o 
  -1  -5   9       90.54       92.73      2.14 o 
   0  -5   9       40.04       41.71      0.93 o 
   1  -5   9       10.23       11.75      0.61 o 
   2  -5   9      260.85      222.62      4.22 o 
   3  -5   9        1.54        0.48      0.49 o 
   4  -5   9        6.35        4.01      0.55 o 
   5  -5   9        7.71        9.66      0.82 o 
  -4  -4   9        6.22        6.41      1.15 o 
  -3  -4   9       51.06       58.31      2.77 o 
  -2  -4   9      235.99      233.43      4.49 o 
  -1  -4   9        3.60        0.63      0.15 o 
   0  -4   9      183.00      197.07      3.01 o 
   1  -4   9       95.75       88.35      1.30 o 
   2  -4   9        0.63       -0.14      0.20 o 
   3  -4   9        8.15        8.32      0.65 o 
   4  -4   9        0.32        0.27      0.49 o 
   5  -4   9       14.79       11.42      1.28 o 
  -5  -3   9        0.15       -0.19      0.49 o 
  -4  -3   9        1.94        2.74      0.81 o 
  -3  -3   9       80.47       72.91      1.81 o 
  -2  -3   9      406.11      429.94      7.69 o 
  -1  -3   9       55.84       69.52      1.45 o 
   0  -3   9      102.56      112.45      1.81 o 
   1  -3   9       39.07       33.27      0.97 o 
   2  -3   9       80.13       81.86      1.94 o 
   3  -3   9        9.74       11.90      1.07 o 
   4  -3   9        1.92        1.85      0.60 o 
   5  -3   9        5.48        6.74      1.03 o 
  -5  -2   9        5.61        4.63      1.02 o 
  -4  -2   9        0.12       -0.28      0.50 o 
  -3  -2   9        0.01        0.02      0.21 o 
  -2  -2   9      235.32      250.42      6.23 o 
  -1  -2   9      118.88      154.04      4.00 o 
   0  -2   9       18.44       13.14      0.46 o 
   1  -2   9      165.00      165.63      3.14 o 
   2  -2   9      210.62      200.82      5.05 o 
   3  -2   9        6.11        5.46      0.74 o 
   4  -2   9        2.85        0.99      0.51 o 
   5  -2   9        0.31       -0.47      0.42 o 
  -5  -1   9       14.70       12.44      1.34 o 
  -4  -1   9      186.32      184.57      5.03 o 
  -3  -1   9        2.18        1.84      0.39 o 
  -2  -1   9      419.46      413.87      9.95 o 
  -1  -1   9        4.81        2.83      0.36 o 
   0  -1   9      453.65      385.36      6.58 o 
   1  -1   9        3.47        1.60      0.22 o 
   2  -1   9      273.50      226.66      4.25 o 
   3  -1   9        0.30        1.71      0.33 o 
   4  -1   9       38.35       36.04      1.97 o 
   5  -1   9        3.00        2.62      0.80 o 
  -5   0   9        3.19        2.72      0.57 o 
  -4   0   9        0.34        0.73      0.47 o 
  -3   0   9      122.83      122.28      3.59 o 
  -2   0   9        1.76        0.68      0.26 o 
  -1   0   9      824.97      813.31     13.50 o 
   0   0   9      486.65      543.54      9.26 o 
   1   0   9       45.67       56.02      2.70 o 
   2   0   9      223.32      209.98      3.94 o 
   3   0   9       11.02        7.35      0.85 o 
   4   0   9        1.67        3.13      0.73 o 
   5   0   9       20.28       17.27      1.53 o 
  -5   1   9        2.55        2.15      0.63 o 
  -4   1   9       21.41       17.75      1.20 o 
  -3   1   9        1.14        1.98      0.50 o 
  -2   1   9       91.05       91.22      1.84 o 
  -1   1   9      200.82      194.15      3.48 o 
   0   1   9     2990.06     3295.73     63.17 o 
   1   1   9       40.29       54.37      4.16 o 
   2   1   9       14.82       12.90      0.56 o 
   3   1   9        2.14        3.02      0.42 o 
   4   1   9       11.27        9.54      1.10 o 
   5   1   9        8.42        9.67      1.26 o 
  -5   2   9        9.14       12.92      1.17 o 
  -4   2   9        0.02        0.21      0.38 o 
  -3   2   9        8.18        7.89      0.49 o 
  -2   2   9      317.91      316.67      5.63 o 
  -1   2   9       20.05       19.69      0.65 o 
   0   2   9        4.83        5.33      0.33 o 
   1   2   9      111.23      103.72      2.08 o 
   2   2   9        3.85        3.23      0.61 o 
   3   2   9        0.27        0.84      0.65 o 
   4   2   9        0.80        0.92      0.56 o 
  -5   3   9       12.63        9.87      1.15 o 
  -4   3   9       28.40       30.61      1.73 o 
  -3   3   9       76.83       72.28      1.77 o 
  -2   3   9      421.07      407.89      7.22 o 
  -1   3   9      458.71      438.62      7.63 o 
   0   3   9      332.87      309.44      5.47 o 
   1   3   9      979.58      986.53     24.02 o 
   2   3   9     2887.47     2864.39     68.20 o 
   3   3   9      144.97      150.38      3.42 o 
   4   3   9        2.32        3.01      0.81 o 
  -5   4   9       26.92       32.23      2.01 o 
  -4   4   9      249.40      267.13      7.69 o 
  -3   4   9      208.67      219.84      4.35 o 
  -2   4   9       39.73       38.27      1.46 o 
  -1   4   9       34.87       22.92      0.83 o 
   0   4   9       36.99       25.78      1.11 o 
   1   4   9       19.45       13.75      1.06 o 
   2   4   9       42.24       47.61      2.23 o 
   3   4   9        7.64        8.01      1.07 o 
  -5   5   9        1.16        2.27      0.84 o 
  -4   5   9       61.80       70.11      2.01 o 
  -3   5   9       51.61       47.77      1.48 o 
  -2   5   9      187.19      185.99      3.93 o 
  -1   5   9       26.75       26.88      0.97 o 
   0   5   9       20.31       23.91      1.32 o 
   1   5   9      278.85      290.49      8.06 o 
   2   5   9       24.40       21.96      1.55 o 
   3   5   9       16.62       22.00      1.68 o 
  -4   6   9       62.26       68.10      2.06 o 
  -3   6   9       26.98       33.41      1.29 o 
  -2   6   9       16.95       20.25      0.94 o 
  -1   6   9        9.09        7.54      0.59 o 
   0   6   9       24.00       27.01      1.54 o 
   1   6   9        9.96        8.65      1.06 o 
   2   6   9        1.51        2.57      0.79 o 
  -3   7   9       13.27       14.53      0.93 o 
  -2   7   9       29.76       30.51      1.23 o 
  -1   7   9       22.15       24.64      1.49 o 
   0   7   9       42.63       38.91      2.01 o 
   1   7   9       37.36       34.80      2.04 o 
  -2   8   9       10.53        7.21      0.99 o 
  -1   8   9       25.88       23.17      1.59 o 
   1  -9  10       74.42       65.62      2.56 o 
   2  -9  10       13.50       16.09      1.28 o 
  -2  -8  10        0.60        1.86      0.72 o 
  -1  -8  10       32.96       29.72      1.86 o 
   0  -8  10        1.10        0.31      0.56 o 
   1  -8  10        0.01       -0.18      0.27 o 
   2  -8  10        2.42        1.75      0.57 o 
   3  -8  10        0.29        0.54      0.56 o 
  -3  -7  10        4.93        7.16      1.19 o 
  -2  -7  10        3.84        2.21      0.78 o 
  -1  -7  10       67.05       73.25      2.93 o 
   0  -7  10       41.73       41.33      1.05 o 
   1  -7  10       55.18       59.27      1.67 o 
   2  -7  10        0.05        0.22      0.31 o 
   3  -7  10        3.22        1.20      0.58 o 
   4  -7  10        0.36        0.70      0.62 o 
  -3  -6  10        0.63        0.73      0.69 o 
  -2  -6  10        3.71        4.16      0.92 o 
  -1  -6  10       66.42       69.19      1.87 o 
   0  -6  10        2.59        2.65      0.29 o 
   1  -6  10        0.48       -0.19      0.28 o 
   2  -6  10       65.98       74.19      1.99 o 
   3  -6  10       42.85       46.46      1.46 o 
   4  -6  10        2.50        3.36      0.53 o 
  -4  -5  10       19.82       19.48      1.76 o 
  -3  -5  10       84.00       88.94      3.67 o 
  -2  -5  10      521.08      542.29      9.74 o 
  -1  -5  10       72.40       68.85      1.73 o 
   0  -5  10        4.49        5.23      0.33 o 
   1  -5  10        0.63        0.52      0.25 o 
   2  -5  10        5.05        6.74      0.54 o 
   3  -5  10        0.01        0.28      0.26 o 
   4  -5  10        1.06        0.82      0.37 o 
   5  -5  10       22.33       23.29      1.67 o 
  -4  -4  10       41.72       44.53      2.58 o 
  -3  -4  10        0.06       -0.64      0.42 o 
  -2  -4  10       15.79       16.03      0.73 o 
  -1  -4  10        3.44        3.50      0.37 o 
   0  -4  10      307.32      310.05      4.56 o 
   1  -4  10       39.82       41.81      0.91 o 
   2  -4  10       18.72       17.39      0.79 o 
   3  -4  10       60.76       59.85      2.10 o 
   4  -4  10       28.51       31.25      1.86 o 
   5  -4  10        0.68       -0.03      0.55 o 
  -5  -3  10        1.73        1.07      0.73 o 
  -4  -3  10       12.63        8.95      1.18 o 
  -3  -3  10      147.99      142.38      3.04 o 
  -2  -3  10       42.26       49.96      1.35 o 
  -1  -3  10     1077.33     1171.83     16.13 o 
   0  -3  10      184.37      179.32      2.28 o 
   1  -3  10      289.90      277.58      5.06 o 
   2  -3  10        4.35        3.43      0.39 o 
   3  -3  10       43.57       43.28      1.40 o 
   4  -3  10        0.11        0.28      0.46 o 
   5  -3  10       43.07       46.22      2.44 o 
  -5  -2  10        7.47        6.83      1.15 o 
  -4  -2  10        3.73        4.47      0.49 o 
  -3  -2  10        6.87        6.96      0.52 o 
  -2  -2  10       23.24       16.31      0.83 o 
  -1  -2  10       37.37       49.93      1.63 o 
   0  -2  10      195.75      214.09      3.84 o 
   1  -2  10        0.86        1.32      0.23 o 
   2  -2  10        3.07        3.47      0.38 o 
   3  -2  10       36.08       35.86      1.23 o 
   4  -2  10       12.28       14.43      1.27 o 
   5  -2  10       31.30       35.11      2.12 o 
  -5  -1  10        0.89        1.09      0.65 o 
  -4  -1  10        5.35        7.38      0.73 o 
  -3  -1  10        9.91       10.11      0.76 o 
  -2  -1  10       44.21       31.97      1.27 o 
  -1  -1  10        4.87        5.44      0.34 o 
   0  -1  10        0.15        2.92      0.24 o 
   1  -1  10      237.00      272.61      4.89 o 
   2  -1  10        0.03        0.40      0.44 o 
   3  -1  10       19.21       17.24      0.80 o 
   4  -1  10        3.56        3.08      0.76 o 
   5  -1  10        2.37        4.11      0.92 o 
  -5   0  10        0.20        0.00      0.34 o 
  -4   0  10       30.09       31.57      1.54 o 
  -3   0  10       66.26       68.03      2.34 o 
  -2   0  10        5.80        3.79      0.62 o 
  -1   0  10      561.95      576.07      9.67 o 
   0   0  10     1347.88     1436.67     36.94 o 
   1   0  10     1518.24     1543.52     33.06 o 
   2   0  10      759.69      756.86     12.89 o 
   3   0  10        6.92        8.69      0.94 o 
   4   0  10        9.26        8.43      1.08 o 
   5   0  10        0.00        0.28      0.48 o 
  -5   1  10       55.51       60.33      2.52 o 
  -4   1  10       11.55        9.05      0.90 o 
  -3   1  10      251.47      258.96      6.88 o 
  -2   1  10       48.53       50.10      1.15 o 
  -1   1  10      609.82      563.68      9.52 o 
   0   1  10      466.77      452.15      7.73 o 
   1   1  10       34.41       29.63      0.83 o 
   2   1  10        3.50        1.22      0.40 o 
   3   1  10      928.93      955.68     23.80 o 
   4   1  10       10.67       12.07      1.23 o 
  -5   2  10       16.49       20.52      1.47 o 
  -4   2  10       20.91       24.04      1.48 o 
  -3   2  10      235.87      245.16      6.71 o 
  -2   2  10       85.14       96.55      2.03 o 
  -1   2  10        7.97        3.92      0.32 o 
   0   2  10      108.03       86.90      1.80 o 
   1   2  10      113.76      109.56      2.20 o 
   2   2  10       52.99       55.04      2.30 o 
   3   2  10       91.21       89.06      3.41 o 
   4   2  10        0.08        0.20      0.47 o 
  -5   3  10        0.19        1.06      0.61 o 
  -4   3  10        1.89        2.79      0.72 o 
  -3   3  10      110.59      120.81      2.62 o 
  -2   3  10      122.84      128.37      2.65 o 
  -1   3  10        5.50       12.75      0.59 o 
   0   3  10        1.91        4.26      0.35 o 
   1   3  10      515.19      509.33     12.95 o 
   2   3  10       20.95       20.90      1.45 o 
   3   3  10      207.58      199.18      6.22 o 
   4   3  10       11.17       16.18      1.51 o 
  -5   4  10       15.54       10.46      1.27 o 
  -4   4  10       38.46       27.77      1.79 o 
  -3   4  10      292.86      298.55      5.65 o 
  -2   4  10       42.72       43.02      1.26 o 
  -1   4  10       22.48       16.24      0.83 o 
   0   4  10        0.08        1.28      0.92 o 
   1   4  10      335.48      355.03      9.46 o 
   2   4  10       67.59       77.23      3.04 o 
   3   4  10       43.57       45.61      2.40 o 
  -4   5  10       25.45       24.67      1.77 o 
  -3   5  10        3.69        2.99      0.56 o 
  -2   5  10        0.83        1.37      0.39 o 
  -1   5  10        1.14        0.67      0.31 o 
   0   5  10       36.72       35.58      1.68 o 
   1   5  10       25.50       25.99      1.59 o 
   2   5  10        7.02        6.72      0.97 o 
   3   5  10        2.02        3.25      0.89 o 
  -4   6  10        5.78        6.22      0.83 o 
  -3   6  10       42.92       39.67      2.45 o 
  -2   6  10       85.23       78.45      2.05 o 
  -1   6  10       81.93       78.02      2.84 o 
   0   6  10      249.42      248.47      7.08 o 
   1   6  10       60.17       64.82      2.77 o 
   2   6  10        7.61        9.64      1.23 o 
  -3   7  10        3.84        5.56      0.67 o 
  -2   7  10        6.65        6.05      0.64 o 
  -1   7  10        1.45        3.33      0.76 o 
   0   7  10        1.16        1.24      0.62 o 
   1   7  10       53.28       57.09      2.73 o 
   2  -9  11       22.25       22.64      1.48 o 
  -2  -8  11        0.76        0.83      0.70 o 
  -1  -8  11       14.32       15.16      1.39 o 
   0  -8  11        5.32        7.14      1.00 o 
   1  -8  11       14.76        9.25      0.70 o 
   2  -8  11       46.61       30.44      1.67 o 
   3  -8  11       40.53       28.68      1.74 o 
  -2  -7  11       26.70       26.64      1.82 o 
  -1  -7  11        2.70        1.31      0.47 o 
   0  -7  11       37.15       37.15      1.87 o 
   1  -7  11       22.78       22.33      0.96 o 
   2  -7  11        0.02        0.23      0.29 o 
   3  -7  11       10.96        9.97      1.08 o 
   4  -7  11        7.22        8.69      1.12 o 
  -3  -6  11       41.05       47.40      2.60 o 
  -2  -6  11      153.24      171.06      5.59 o 
  -1  -6  11      113.23      125.40      3.45 o 
   0  -6  11        6.33        6.78      0.40 o 
   1  -6  11       42.09       49.57      1.44 o 
   2  -6  11       23.62       31.22      1.63 o 
   3  -6  11        0.82        1.53      0.32 o 
   4  -6  11        9.80       13.04      0.95 o 
  -4  -5  11        2.73        1.88      0.88 o 
  -3  -5  11       30.66       28.31      1.94 o 
  -2  -5  11        1.79        1.68      0.39 o 
  -1  -5  11        1.80        2.70      0.38 o 
   0  -5  11      270.20      286.99      4.32 o 
   1  -5  11      134.99      140.67      2.94 o 
   2  -5  11       65.04       73.75      1.50 o 
   3  -5  11        9.78       12.65      0.63 o 
   4  -5  11        6.98        9.99      0.94 o 
   5  -5  11        0.45        0.09      0.35 o 
  -4  -4  11       42.30       45.13      2.59 o 
  -3  -4  11        1.82        2.81      0.78 o 
  -2  -4  11       73.09       80.63      1.96 o 
  -1  -4  11      162.87      174.38      3.48 o 
   0  -4  11      109.26      110.77      1.86 o 
   1  -4  11        5.43        4.30      0.58 o 
   2  -4  11        0.92        0.70      0.34 o 
   3  -4  11        1.66        2.31      0.43 o 
   4  -4  11       53.95       48.88      2.42 o 
   5  -4  11        0.05        0.40      0.58 o 
  -4  -3  11        0.08       -0.18      0.60 o 
  -3  -3  11        1.90        1.62      0.36 o 
  -2  -3  11        2.53        2.48      0.33 o 
  -1  -3  11      218.10      215.62      4.11 o 
   0  -3  11        0.75        1.69      0.69 o 
   1  -3  11       10.49        8.59      0.52 o 
   2  -3  11       26.28       23.93      0.92 o 
   3  -3  11        5.71        6.32      1.08 o 
   4  -3  11       16.38       18.76      1.41 o 
   5  -3  11       12.76       12.43      1.34 o 
  -5  -2  11        3.07        3.08      0.84 o 
  -4  -2  11        4.17        2.95      0.45 o 
  -3  -2  11       35.34       43.00      1.64 o 
  -2  -2  11      128.97      123.25      3.42 o 
  -1  -2  11        5.76        2.30      0.37 o 
   0  -2  11       30.67       31.35      1.04 o 
   1  -2  11       73.93       76.41      1.73 o 
   2  -2  11      141.09      150.41      3.10 o 
   3  -2  11      185.05      192.18      3.96 o 
   4  -2  11        5.80        6.19      0.95 o 
   5  -2  11       22.18       21.04      1.65 o 
  -5  -1  11        0.25       -0.16      0.52 o 
  -4  -1  11       28.25       28.46      1.40 o 
  -3  -1  11        1.43        1.11      0.37 o 
  -2  -1  11      278.92      273.63      6.87 o 
  -1  -1  11      197.66      214.85      3.78 o 
   0  -1  11      542.15      592.45     10.00 o 
   1  -1  11      674.35      684.50     11.61 o 
   2  -1  11       34.55       36.69      1.11 o 
   3  -1  11       11.66        9.05      1.33 o 
   4  -1  11      266.46      278.92      8.18 o 
   5  -1  11        3.04        2.43      0.85 o 
  -5   0  11       36.87       36.09      1.74 o 
  -4   0  11       86.07       79.10      2.73 o 
  -3   0  11        2.58        1.71      0.47 o 
  -2   0  11      317.60      335.90      8.35 o 
  -1   0  11        0.62       -0.07      0.11 o 
   0   0  11      435.96      410.72      7.07 o 
   1   0  11      322.11      324.76      5.76 o 
   2   0  11      191.37      190.27      3.68 o 
   3   0  11        0.43       -0.17      0.38 o 
   4   0  11       38.06       33.29      1.96 o 
   5   0  11        7.67       11.01      1.31 o 
  -5   1  11       14.15        9.18      1.02 o 
  -4   1  11       72.47       73.37      2.75 o 
  -3   1  11       30.55       33.84      1.61 o 
  -2   1  11       79.99       78.30      1.65 o 
  -1   1  11      213.72      216.53      3.91 o 
   0   1  11       33.67       36.68      0.95 o 
   1   1  11        1.34        2.05      0.26 o 
   2   1  11      137.83      147.79      4.56 o 
   3   1  11      316.73      335.88      9.32 o 
   4   1  11        6.10        4.74      0.89 o 
  -5   2  11        1.01        0.73      0.57 o 
  -4   2  11       21.90       21.57      1.45 o 
  -3   2  11      141.66      145.78      4.46 o 
  -2   2  11       50.52       50.81      1.27 o 
  -1   2  11        0.94        3.63      0.35 o 
   0   2  11      129.65      159.93      3.04 o 
   1   2  11       12.10       15.77      0.66 o 
   2   2  11      640.97      628.36     15.97 o 
   3   2  11       72.70       69.32      2.93 o 
   4   2  11        7.33       11.52      1.28 o 
  -5   3  11        8.21        8.61      1.09 o 
  -4   3  11       25.61       29.96      1.78 o 
  -3   3  11       76.03       80.91      3.03 o 
  -2   3  11      181.99      191.24      5.14 o 
  -1   3  11       17.86       26.82      0.88 o 
   0   3  11      132.06      146.70      2.88 o 
   1   3  11        7.44       11.34      0.93 o 
   2   3  11        0.03       -0.31      0.35 o 
   3   3  11       11.76       11.63      1.20 o 
   4   3  11        0.00        0.36      0.56 o 
  -5   4  11        7.66        7.38      1.11 o 
  -4   4  11      128.51      130.43      4.54 o 
  -3   4  11      102.87      104.31      2.43 o 
  -2   4  11        3.30        3.44      0.51 o 
  -1   4  11      226.67      234.53      4.45 o 
   0   4  11       84.47       92.09      2.05 o 
   1   4  11      201.96      201.89      5.91 o 
   2   4  11       59.01       59.55      2.59 o 
   3   4  11      120.77      129.85      4.69 o 
  -4   5  11      174.34      172.72      5.68 o 
  -3   5  11       71.22       72.71      1.94 o 
  -2   5  11      298.75      301.71      5.71 o 
  -1   5  11      146.78      150.22      3.15 o 
   0   5  11        5.14        6.38      0.83 o 
   1   5  11       62.94       68.43      2.79 o 
   2   5  11       24.22       28.94      1.83 o 
  -4   6  11        9.88        9.29      1.31 o 
  -3   6  11        1.07        0.65      0.42 o 
  -2   6  11       55.34       61.20      1.76 o 
  -1   6  11       58.64       57.64      2.35 o 
   0   6  11       24.18       25.25      1.55 o 
   1   6  11        0.45        0.66      0.66 o 
   2   6  11        1.31        2.85      0.85 o 
  -3   7  11       14.75       21.73      2.05 o 
  -2   7  11      100.79      109.48      2.71 o 
  -1   7  11       56.09       57.89      2.52 o 
   0   7  11        1.19        1.78      0.70 o 
   1  -9  12       10.96       13.11      1.40 o 
   2  -9  12        0.76        0.21      0.54 o 
  -1  -8  12       69.79       75.32      3.11 o 
   0  -8  12       42.50       52.01      2.43 o 
   1  -8  12       15.56       19.98      0.95 o 
   2  -8  12       39.37       46.68      1.62 o 
   3  -8  12       76.89       79.94      3.21 o 
  -2  -7  12       55.90       57.55      2.75 o 
  -1  -7  12       78.27       91.95      2.36 o 
   0  -7  12       13.92       15.38      1.21 o 
   1  -7  12       14.06       13.01      1.57 o 
   2  -7  12       22.70       21.43      1.00 o 
   3  -7  12       28.54       25.84      1.60 o 
   4  -7  12        8.20        8.40      1.16 o 
  -3  -6  12       18.22       19.80      1.67 o 
  -2  -6  12       38.50       42.69      2.26 o 
  -1  -6  12       61.08       65.81      1.86 o 
   0  -6  12        0.06       -0.53      0.35 o 
   1  -6  12        1.51        2.50      0.50 o 
   2  -6  12        0.92        2.77      0.62 o 
   3  -6  12        1.40        1.32      0.33 o 
   4  -6  12        4.41        4.98      0.64 o 
  -4  -5  12        0.02       -0.81      0.57 o 
  -3  -5  12        0.09        0.98      0.68 o 
  -2  -5  12        3.41        4.48      0.50 o 
  -1  -5  12       39.93       39.07      1.58 o 
   0  -5  12        1.18        0.96      0.22 o 
   1  -5  12        0.40        0.20      0.23 o 
   2  -5  12        0.31        0.28      0.35 o 
   3  -5  12       11.86        8.56      0.67 o 
   4  -5  12        7.11        6.45      0.68 o 
  -4  -4  12        1.09        2.68      0.91 o 
  -3  -4  12        0.88        1.01      0.42 o 
  -2  -4  12        1.17        0.96      0.32 o 
  -1  -4  12        1.00        1.09      0.35 o 
   0  -4  12       43.60       46.34      0.98 o 
   1  -4  12        2.47        1.45      0.30 o 
   2  -4  12       12.42       10.60      1.49 o 
   3  -4  12       38.05       41.38      1.44 o 
   4  -4  12        2.46        2.78      0.79 o 
   5  -4  12       26.37       30.43      2.05 o 
  -4  -3  12        0.59        0.41      0.62 o 
  -3  -3  12       59.51       65.63      1.92 o 
  -2  -3  12        2.72        3.14      0.38 o 
  -1  -3  12       46.77       40.03      1.15 o 
   0  -3  12      168.60      158.35      2.40 o 
   1  -3  12       43.11       41.52      1.18 o 
   2  -3  12      130.43      136.66      2.93 o 
   3  -3  12        0.29       -0.32      0.21 o 
   4  -3  12        0.06       -0.25      0.38 o 
   5  -3  12       32.93       33.78      2.14 o 
  -5  -2  12        0.71        0.98      0.67 o 
  -4  -2  12        3.24        4.38      0.55 o 
  -3  -2  12       42.72       34.69      1.46 o 
  -2  -2  12       33.91       39.75      1.50 o 
  -1  -2  12      323.22      304.22      7.54 o 
   0  -2  12      113.17      141.67      2.71 o 
   1  -2  12       28.49       35.37      1.05 o 
   2  -2  12      295.71      318.85      5.90 o 
   3  -2  12       34.74       31.99      1.44 o 
   4  -2  12        0.14       -0.61      0.42 o 
   5  -2  12        1.50        1.64      0.76 o 
  -5  -1  12        0.19        0.48      0.54 o 
  -4  -1  12        4.16        2.36      0.52 o 
  -3  -1  12       10.38       11.28      0.86 o 
  -2  -1  12       56.12       53.00      1.84 o 
  -1  -1  12       98.92       92.14      1.80 o 
   0  -1  12      766.18      733.75     12.34 o 
   1  -1  12      204.46      196.13      3.70 o 
   2  -1  12      153.98      141.32      2.93 o 
   3  -1  12       38.16       52.10      1.97 o 
   4  -1  12       47.85       63.98      2.87 o 
   5  -1  12        0.35        0.52      0.57 o 
  -5   0  12        0.54        1.18      0.52 o 
  -4   0  12        0.80        1.28      0.46 o 
  -3   0  12       76.75       71.70      2.48 o 
  -2   0  12      132.95      127.61      3.64 o 
  -1   0  12       21.27       24.43      0.70 o 
   0   0  12       23.20       12.60      0.51 o 
   1   0  12      218.78      232.90      4.29 o 
   2   0  12       10.58       10.05      0.58 o 
   3   0  12      236.20      216.39      6.45 o 
   4   0  12       22.63       16.39      1.39 o 
  -5   1  12       50.00       40.58      2.01 o 
  -4   1  12       43.24       36.15      1.79 o 
  -3   1  12       65.28       76.15      2.71 o 
  -2   1  12        3.46        3.57      0.54 o 
  -1   1  12      585.19      574.52      9.77 o 
   0   1  12       18.48       16.69      0.61 o 
   1   1  12      472.67      466.14      8.10 o 
   2   1  12      975.50      948.72     23.43 o 
   3   1  12      781.79      767.03     19.50 o 
   4   1  12       46.98       44.21      2.38 o 
  -5   2  12       23.48       20.42      1.52 o 
  -4   2  12      118.04      110.32      3.82 o 
  -3   2  12      355.27      372.65      9.71 o 
  -2   2  12      541.12      551.72      9.53 o 
  -1   2  12      149.82      144.62      2.83 o 
   0   2  12       84.58       85.30      1.84 o 
   1   2  12       75.58       63.98      1.50 o 
   2   2  12      267.84      265.84      7.52 o 
   3   2  12       47.87       47.23      2.32 o 
   4   2  12        6.42        6.55      1.07 o 
  -5   3  12        0.52        1.15      0.64 o 
  -4   3  12       25.50       27.49      1.71 o 
  -3   3  12      622.86      645.82     16.06 o 
  -2   3  12      312.41      318.17      5.82 o 
  -1   3  12      324.13      298.37      5.43 o 
   0   3  12      218.76      204.24      3.86 o 
   1   3  12        6.02        6.20      0.74 o 
   2   3  12      117.93      123.36      4.17 o 
   3   3  12        1.52        1.53      0.63 o 
  -4   4  12       31.19       25.86      1.77 o 
  -3   4  12      144.07      153.34      4.90 o 
  -2   4  12      180.74      196.31      3.91 o 
  -1   4  12        4.62        4.01      0.45 o 
   0   4  12        0.01        0.38      0.37 o 
   1   4  12        0.45        0.96      0.50 o 
   2   4  12       44.40       51.90      2.44 o 
   3   4  12       14.15       12.30      1.34 o 
  -4   5  12       49.30       53.01      2.71 o 
  -3   5  12        0.00       -0.20      0.32 o 
  -2   5  12       29.57       27.42      1.07 o 
  -1   5  12        8.24        9.66      1.56 o 
   0   5  12       22.93       22.21      1.37 o 
   1   5  12       11.76        9.30      1.09 o 
   2   5  12       30.36       34.08      2.05 o 
  -3   6  12       25.30       27.17      1.47 o 
  -2   6  12       19.10       21.12      1.01 o 
  -1   6  12        4.49        4.53      0.80 o 
   0   6  12       54.75       58.76      2.57 o 
   1   6  12        5.44        5.94      0.99 o 
  -2   7  12       15.38       10.66      0.82 o 
  -1   7  12       45.47       41.97      2.14 o 
   0   7  12       65.49       64.36      2.90 o 
   1  -9  13        2.40        1.64      0.77 o 
   0  -8  13        1.84        1.47      0.63 o 
   1  -8  13        0.45       -0.06      0.49 o 
   2  -8  13        0.95        0.57      0.39 o 
   3  -8  13        4.02        1.68      0.69 o 
  -2  -7  13       50.78       47.37      2.45 o 
  -1  -7  13       32.24       40.02      1.42 o 
   0  -7  13        0.10        0.00      0.34 o 
   1  -7  13        7.07        5.74      0.55 o 
   2  -7  13        0.76        0.16      0.30 o 
   3  -7  13        0.04        0.16      0.39 o 
   4  -7  13        5.17        3.40      0.90 o 
  -3  -6  13        6.82        8.19      1.24 o 
  -2  -6  13        0.01        0.21      0.53 o 
  -1  -6  13        0.28        0.42      0.33 o 
   0  -6  13       66.66       62.67      2.48 o 
   1  -6  13        8.62        8.52      0.61 o 
   2  -6  13        8.59        6.18      0.59 o 
   3  -6  13        0.01        0.68      0.29 o 
   4  -6  13       29.76       29.67      2.48 o 
  -3  -5  13        0.18        0.56      0.62 o 
  -2  -5  13       24.85       28.21      1.10 o 
  -1  -5  13       46.90       46.91      1.41 o 
   0  -5  13       95.33      101.58      3.32 o 
   1  -5  13       99.66      115.47      2.57 o 
   2  -5  13        4.66        3.83      0.36 o 
   3  -5  13       38.11       37.61      1.13 o 
   4  -5  13        0.69        0.50      0.51 o 
  -4  -4  13       11.17       10.48      1.38 o 
  -3  -4  13        3.98        4.74      0.66 o 
  -2  -4  13       13.06       10.58      0.64 o 
  -1  -4  13       18.17       19.20      0.80 o 
   0  -4  13      159.95      161.66      3.25 o 
   1  -4  13        0.87        0.34      0.18 o 
   2  -4  13       10.79       13.92      0.78 o 
   3  -4  13       82.95       87.29      2.32 o 
   4  -4  13        6.58        8.37      1.11 o 
  -4  -3  13        4.64        4.62      0.98 o 
  -3  -3  13        0.17       -0.35      0.26 o 
  -2  -3  13       47.26       49.42      2.15 o 
  -1  -3  13        4.49        4.33      0.41 o 
   0  -3  13       86.12       94.23      1.57 o 
   1  -3  13       78.64       72.93      1.87 o 
   2  -3  13       10.48       13.40      0.82 o 
   3  -3  13       31.63       27.36      1.12 o 
   4  -3  13       17.15       19.77      1.52 o 
  -4  -2  13       29.62       29.81      1.15 o 
  -3  -2  13        8.53        6.58      0.67 o 
  -2  -2  13        0.55        0.70      0.31 o 
  -1  -2  13       62.42       51.98      1.80 o 
   0  -2  13       48.58       35.92      0.97 o 
   1  -2  13      788.62      742.02     12.66 o 
   2  -2  13      170.56      160.71      3.32 o 
   3  -2  13       81.21       84.95      2.18 o 
   4  -2  13       50.74       46.11      2.37 o 
  -5  -1  13       10.50        9.04      0.73 o 
  -4  -1  13        0.07        0.14      0.38 o 
  -3  -1  13      113.39      104.40      3.21 o 
  -2  -1  13      126.60      123.94      3.55 o 
  -1  -1  13       29.11       28.31      1.18 o 
   0  -1  13      261.44      232.41      4.22 o 
   1  -1  13      166.55      140.13      2.82 o 
   2  -1  13       13.50       11.84      1.10 o 
   3  -1  13       46.01       42.05      1.38 o 
   4  -1  13       73.95       69.80      3.07 o 
  -5   0  13        0.03        0.94      0.44 o 
  -4   0  13      137.63      122.82      3.87 o 
  -3   0  13       83.48       79.76      2.70 o 
  -2   0  13      377.17      355.08      8.86 o 
  -1   0  13      224.73      226.87      4.09 o 
   0   0  13      246.75      259.73      4.68 o 
   1   0  13      114.17      115.64      2.40 o 
   2   0  13      271.04      258.50      4.88 o 
   3   0  13      109.82      111.28      3.94 o 
   4   0  13       16.62       13.34      1.32 o 
  -5   1  13       33.99       36.46      1.91 o 
  -4   1  13        7.91        7.35      0.89 o 
  -3   1  13       10.36        7.32      0.81 o 
  -2   1  13      839.46      791.87     18.86 o 
  -1   1  13      306.26      284.51      6.36 o 
   0   1  13        0.23        0.14      0.16 o 
   1   1  13       76.32       72.61      1.68 o 
   2   1  13       59.20       60.64      2.46 o 
   3   1  13       49.16       52.30      2.44 o 
   4   1  13       16.08       12.68      1.32 o 
  -5   2  13       32.22       31.77      1.91 o 
  -4   2  13       65.27       64.04      2.69 o 
  -3   2  13      117.41      124.29      4.04 o 
  -2   2  13      165.69      170.64      4.89 o 
  -1   2  13       15.14       14.55      0.62 o 
   0   2  13       28.30       24.88      1.86 o 
   1   2  13       31.93       28.59      0.90 o 
   2   2  13       38.45       39.03      1.95 o 
   3   2  13       32.52       33.45      1.96 o 
   4   2  13        7.30        8.19      1.18 o 
  -5   3  13        0.00        1.00      0.63 o 
  -4   3  13       19.46       16.16      1.36 o 
  -3   3  13       63.27       59.55      2.57 o 
  -2   3  13        3.10        2.22      0.39 o 
  -1   3  13       21.20       14.12      1.00 o 
   0   3  13       76.41       62.17      1.67 o 
   1   3  13        5.56        4.23      0.68 o 
   2   3  13       24.30       24.15      1.56 o 
   3   3  13        4.25        6.16      1.02 o 
  -4   4  13       36.54       33.71      2.05 o 
  -3   4  13       16.77       17.71      1.38 o 
  -2   4  13      117.25      118.50      2.65 o 
  -1   4  13       64.56       67.94      1.72 o 
   0   4  13       76.19       69.39      2.61 o 
   1   4  13      112.58      101.84      3.62 o 
   2   4  13       13.68       11.45      1.20 o 
   3   4  13        0.03       -0.13      0.48 o 
  -4   5  13       65.10       59.59      2.91 o 
  -3   5  13       60.77       58.90      2.68 o 
  -2   5  13       15.60       17.70      1.06 o 
  -1   5  13        6.91        6.32      0.56 o 
   0   5  13        0.07        0.35      0.48 o 
   1   5  13      126.21      136.24      4.64 o 
   2   5  13        4.59        5.12      0.94 o 
  -3   6  13        5.02        5.16      0.96 o 
  -2   6  13      156.73      169.56      3.69 o 
  -1   6  13       12.40       14.14      1.20 o 
   0   6  13       17.99       24.16      1.60 o 
   1   6  13        0.04       -0.30      0.53 o 
  -1   7  13        0.54        1.31      0.65 o 
   0  -8  14        7.75       10.98      1.20 o 
   1  -8  14        5.81        4.75      0.88 o 
   2  -8  14        0.15       -0.08      0.34 o 
   3  -8  14        0.81        2.32      0.69 o 
  -2  -7  14        5.74        5.00      0.96 o 
  -1  -7  14        1.85        2.67      0.65 o 
   0  -7  14        4.67        5.10      0.85 o 
   1  -7  14       31.11       33.47      1.88 o 
   2  -7  14       30.43       36.34      1.38 o 
   3  -7  14        6.03        6.31      1.00 o 
  -3  -6  14       22.01       27.36      2.02 o 
  -2  -6  14        9.39       11.94      1.82 o 
  -1  -6  14       15.88       17.72      0.88 o 
   0  -6  14       34.39       35.87      1.78 o 
   1  -6  14       92.13       98.53      2.36 o 
   2  -6  14        1.03        2.80      0.47 o 
   3  -6  14        0.30        0.44      0.54 o 
   4  -6  14        3.77        3.36      0.57 o 
  -3  -5  14        8.58        9.48      1.26 o 
  -2  -5  14       20.49       19.65      0.93 o 
  -1  -5  14       48.68       52.47      2.47 o 
   0  -5  14        3.51        3.50      0.65 o 
   1  -5  14        6.75        3.96      0.45 o 
   2  -5  14        0.39        0.26      0.25 o 
   3  -5  14       10.74        9.87      0.61 o 
   4  -5  14        3.91        2.54      0.79 o 
  -4  -4  14        2.82        1.77      0.85 o 
  -3  -4  14       22.22       21.84      1.13 o 
  -2  -4  14        0.01       -0.32      0.26 o 
  -1  -4  14       14.63       12.07      0.66 o 
   0  -4  14        0.14        0.23      0.36 o 
   1  -4  14        0.72        1.32      0.28 o 
   2  -4  14        5.48        8.81      0.64 o 
   3  -4  14       11.13       12.75      1.60 o 
   4  -4  14        8.93       10.33      0.84 o 
  -4  -3  14       18.65       19.80      1.70 o 
  -3  -3  14       18.85       11.76      0.70 o 
  -2  -3  14       78.41       77.57      1.93 o 
  -1  -3  14       85.62       89.88      2.81 o 
   0  -3  14       46.05       50.05      1.27 o 
   1  -3  14      264.03      252.10      4.75 o 
   2  -3  14      286.37      281.93      5.40 o 
   3  -3  14        1.89        1.48      0.41 o 
   4  -3  14        7.32        6.01      0.68 o 
  -4  -2  14        0.67        0.87      0.36 o 
  -3  -2  14      242.01      213.43      5.72 o 
  -2  -2  14       68.22       63.96      2.15 o 
  -1  -2  14      190.21      198.31      5.22 o 
   0  -2  14       43.05       54.23      1.31 o 
   1  -2  14      272.11      281.48      5.20 o 
   2  -2  14      180.94      186.40      7.91 o 
   3  -2  14      181.70      190.45      4.00 o 
   4  -2  14       11.15        8.97      1.14 o 
  -5  -1  14        1.54        0.38      0.34 o 
  -4  -1  14      210.08      172.97      4.98 o 
  -3  -1  14       55.98       48.11      1.88 o 
  -2  -1  14        0.96        0.64      0.35 o 
  -1  -1  14      202.53      182.53      4.83 o 
   0  -1  14       34.02       40.27      1.07 o 
   1  -1  14        7.61        6.43      0.95 o 
   2  -1  14       68.42       64.53      1.68 o 
   3  -1  14      244.35      234.00      6.94 o 
   4  -1  14      102.21       97.75      3.85 o 
  -5   0  14        0.22       -0.54      0.39 o 
  -4   0  14       33.19       28.42      1.52 o 
  -3   0  14        2.04        2.17      0.52 o 
  -2   0  14      174.33      164.13      4.58 o 
  -1   0  14      162.46      154.46      4.21 o 
   0   0  14        6.16        6.80      0.43 o 
   1   0  14       21.59       22.39      0.81 o 
   2   0  14        0.18        0.19      0.23 o 
   3   0  14       28.11       25.77      1.62 o 
   4   0  14        0.00        0.54      0.55 o 
  -5   1  14        0.99        0.64      0.51 o 
  -4   1  14        0.96        0.18      0.38 o 
  -3   1  14        8.30        8.46      0.88 o 
  -2   1  14      315.46      297.01      7.70 o 
  -1   1  14       36.18       33.25      0.96 o 
   0   1  14      128.63      121.98      2.48 o 
   1   1  14        6.22        6.55      0.49 o 
   2   1  14        2.40        2.67      0.62 o 
   3   1  14      170.95      157.42      5.18 o 
   4   1  14        0.55        0.68      0.61 o 
  -5   2  14        8.02       12.43      1.26 o 
  -4   2  14        0.49        2.54      0.69 o 
  -3   2  14      436.01      447.19     11.48 o 
  -2   2  14      996.19      988.74     23.48 o 
  -1   2  14       22.72       24.94      0.92 o 
   0   2  14       33.79       33.81      1.01 o 
   1   2  14       85.06       83.59      2.94 o 
   2   2  14        2.78        2.63      0.66 o 
   3   2  14       35.42       32.47      1.92 o 
  -4   3  14       31.35       33.19      2.00 o 
  -3   3  14      128.97      138.80      4.54 o 
  -2   3  14      254.46      267.45      7.25 o 
  -1   3  14      118.41      124.12      2.64 o 
   0   3  14      235.33      250.98      6.79 o 
   1   3  14        3.39        0.92      0.46 o 
   2   3  14       42.50       44.60      2.22 o 
   3   3  14        1.25        2.81      0.80 o 
  -4   4  14       41.31       39.58      2.26 o 
  -3   4  14       15.38       21.72      1.58 o 
  -2   4  14        0.84        0.99      0.44 o 
  -1   4  14      390.38      377.99      6.89 o 
   0   4  14       52.52       46.54      2.06 o 
   1   4  14       40.08       45.51      2.19 o 
   2   4  14        3.19        1.83      0.69 o 
  -4   5  14       68.71       69.12      3.20 o 
  -3   5  14        0.02        0.84      0.62 o 
  -2   5  14       21.18       18.36      2.25 o 
  -1   5  14      178.27      162.21      3.43 o 
   0   5  14       14.83       14.13      1.21 o 
   1   5  14       29.16       31.81      1.92 o 
   2   5  14       17.72       16.56      1.55 o 
  -3   6  14       13.49       18.33      1.60 o 
  -2   6  14       81.32       80.87      2.20 o 
  -1   6  14       18.38       19.70      1.42 o 
   0   6  14       63.64       67.78      2.94 o 
   0  -8  15        4.43        6.49      1.02 o 
   1  -8  15        0.45        0.98      0.61 o 
   2  -8  15        0.44        0.53      0.59 o 
  -2  -7  15        2.32        2.15      0.82 o 
  -1  -7  15       13.78       13.83      1.17 o 
   0  -7  15        2.22        1.17      0.54 o 
   1  -7  15        3.78        5.36      0.92 o 
   2  -7  15        0.05       -0.05      0.31 o 
   3  -7  15        0.07        1.03      0.45 o 
  -3  -6  15        0.26        0.10      0.70 o 
  -2  -6  15        4.97        5.05      0.59 o 
  -1  -6  15        5.16        4.82      0.55 o 
   0  -6  15        2.65        4.03      0.71 o 
   1  -6  15        1.09        0.27      0.44 o 
   2  -6  15        0.02        0.30      0.38 o 
   3  -6  15        0.11       -0.34      0.26 o 
   4  -6  15        0.84        1.87      0.89 o 
  -3  -5  15       17.58       18.72      1.65 o 
  -2  -5  15        0.14        0.08      0.39 o 
  -1  -5  15       19.83       23.04      0.96 o 
   0  -5  15        4.99        4.63      0.70 o 
   1  -5  15       10.61        8.43      0.46 o 
   2  -5  15       39.62       41.71      1.33 o 
   3  -5  15       38.42       41.63      3.21 o 
   4  -5  15        0.13       -0.30      0.37 o 
  -4  -4  15        5.36        3.81      1.03 o 
  -3  -4  15        1.93        1.45      0.38 o 
  -2  -4  15       78.83       72.45      1.92 o 
  -1  -4  15       10.91       13.11      0.70 o 
   0  -4  15        7.07        8.21      0.81 o 
   1  -4  15       18.07       16.72      0.79 o 
   2  -4  15       62.89       63.56      1.80 o 
   3  -4  15       17.30       18.45      1.00 o 
   4  -4  15        9.45        9.41      1.77 o 
  -4  -3  15        2.88        2.45      0.46 o 
  -3  -3  15        8.10        6.21      0.55 o 
  -2  -3  15        2.00        3.26      0.42 o 
  -1  -3  15       13.75       13.99      0.91 o 
   0  -3  15      276.56      279.83      7.26 o 
   1  -3  15       34.65       34.23      1.11 o 
   2  -3  15       25.82       25.54      1.02 o 
   3  -3  15        1.82        1.48      0.39 o 
   4  -3  15       17.85       17.72      3.05 o 
  -4  -2  15        2.20        1.91      0.59 o 
  -3  -2  15       43.98       38.47      1.67 o 
  -2  -2  15        5.21        9.35      0.77 o 
  -1  -2  15       50.83       62.18      2.13 o 
   0  -2  15      204.64      216.46      5.71 o 
   1  -2  15       18.91       17.71      0.76 o 
   2  -2  15        7.36        7.25      0.57 o 
   3  -2  15        1.37        0.67      0.38 o 
   4  -2  15        3.91        2.42      0.74 o 
  -4  -1  15       49.14       37.49      1.76 o 
  -3  -1  15       67.68       53.62      2.06 o 
  -2  -1  15        0.07        0.40      0.34 o 
  -1  -1  15      604.54      528.85     12.76 o 
   0  -1  15       21.33       18.41      0.75 o 
   1  -1  15       47.59       45.66      1.27 o 
   2  -1  15       37.93       40.39      1.27 o 
   3  -1  15      365.54      375.91     10.36 o 
   4  -1  15       27.32       32.35      2.01 o 
  -4   0  15        6.55        7.10      0.86 o 
  -3   0  15      162.21      156.66      4.58 o 
  -2   0  15       92.79       90.45      2.90 o 
  -1   0  15        0.32        0.54      0.33 o 
   0   0  15      184.15      172.82      3.34 o 
   1   0  15        0.69        0.67      0.25 o 
   2   0  15       30.67       29.50      1.03 o 
   3   0  15       15.24       14.64      1.23 o 
   4   0  15       33.78       34.54      2.10 o 
  -4   1  15        9.94        9.01      0.98 o 
  -3   1  15       61.39       65.14      2.52 o 
  -2   1  15      739.28      745.19     17.90 o 
  -1   1  15      439.29      421.35     10.37 o 
   0   1  15      143.15      135.56      2.75 o 
   1   1  15      252.57      249.11      4.68 o 
   2   1  15        0.01       -0.40      0.30 o 
   3   1  15       11.50       12.08      1.21 o 
   4   1  15        3.56        6.29      1.07 o 
  -4   2  15        5.38        3.73      0.81 o 
  -3   2  15       66.11       58.53      2.46 o 
  -2   2  15       22.16       28.90      1.51 o 
  -1   2  15       49.98       51.87      1.38 o 
   0   2  15      107.24       88.55      2.01 o 
   1   2  15       15.73       11.86      0.99 o 
   2   2  15        0.01        0.05      0.34 o 
   3   2  15        9.36        7.54      1.06 o 
  -4   3  15        0.15        0.76      0.62 o 
  -3   3  15      391.00      419.77     11.04 o 
  -2   3  15       33.63       34.67      1.74 o 
  -1   3  15       10.39        7.49      0.54 o 
   0   3  15       32.29       40.02      1.20 o 
   1   3  15       42.53       45.31      2.11 o 
   2   3  15       50.29       57.96      2.66 o 
   3   3  15       27.54       30.40      1.99 o 
  -4   4  15       17.37       19.60      1.65 o 
  -3   4  15        5.14        5.95      1.00 o 
  -2   4  15      151.35      154.21      4.76 o 
  -1   4  15       83.36       85.98      2.10 o 
   0   4  15       32.40       35.98      1.82 o 
   1   4  15       71.81       77.66      3.11 o 
   2   4  15       14.75       17.74      1.49 o 
  -3   5  15      111.18      122.97      4.40 o 
  -2   5  15        5.59        7.08      1.18 o 
  -1   5  15       14.47       14.41      1.21 o 
   0   5  15       53.52       43.60      2.16 o 
   1   5  15       32.64       28.40      1.85 o 
  -2   6  15       52.27       43.24      1.52 o 
  -1   6  15       28.69       24.59      1.63 o 
   0   6  15       20.99       25.03      1.76 o 
   0  -8  16        0.00       -0.02      0.48 o 
   1  -8  16       14.71       14.00      1.41 o 
   2  -8  16        4.53        4.03      0.95 o 
  -2  -7  16        3.43        4.20      0.95 o 
  -1  -7  16        0.48        0.72      0.51 o 
   0  -7  16        9.69        8.02      1.03 o 
   1  -7  16       11.92        8.94      1.10 o 
   2  -7  16        2.01        2.23      0.47 o 
   3  -7  16        7.75        6.74      0.78 o 
  -2  -6  16        0.32        0.45      0.35 o 
  -1  -6  16       17.05       19.64      1.29 o 
   0  -6  16       10.95       12.70      1.07 o 
   1  -6  16        6.54        5.86      0.89 o 
   2  -6  16        3.12        2.59      0.59 o 
   3  -6  16        5.19        5.47      0.52 o 
  -3  -5  16        0.01       -0.08      0.60 o 
  -2  -5  16       10.33        9.27      0.69 o 
  -1  -5  16        4.37        4.75      0.50 o 
   0  -5  16       30.88       32.09      1.64 o 
   1  -5  16       26.68       30.65      1.69 o 
   2  -5  16        2.64        1.51      0.31 o 
   3  -5  16        3.80        4.91      0.64 o 
   4  -5  16        0.93        1.08      0.50 o 
  -3  -4  16        5.57        5.01      0.56 o 
  -2  -4  16       82.88       79.14      4.55 o 
  -1  -4  16        8.56        9.55      0.89 o 
   0  -4  16        7.16        8.89      0.84 o 
   1  -4  16      172.40      180.61      3.70 o 
   2  -4  16      101.07      103.47      2.53 o 
   3  -4  16       72.25       72.26      2.10 o 
   4  -4  16        3.81        5.29      0.94 o 
  -4  -3  16        4.34        3.77      0.71 o 
  -3  -3  16       23.97       22.89      1.03 o 
  -2  -3  16        7.39       10.24      0.84 o 
  -1  -3  16        5.92        5.19      0.63 o 
   0  -3  16      104.14       93.21      3.02 o 
   1  -3  16        0.20        0.26      0.27 o 
   2  -3  16        5.05        5.67      0.54 o 
   3  -3  16        6.78        5.12      0.60 o 
   4  -3  16        4.99        7.16      1.06 o 
  -4  -2  16        3.95        3.59      0.51 o 
  -3  -2  16       10.38       11.27      0.88 o 
  -2  -2  16      126.43      115.78      3.46 o 
  -1  -2  16        0.03        1.02      0.40 o 
   0  -2  16        1.10       -0.22      0.33 o 
   1  -2  16      159.47      145.33      3.03 o 
   2  -2  16       59.14       52.29      1.54 o 
   3  -2  16       23.00       19.99      1.29 o 
   4  -2  16       18.82       17.44      1.49 o 
  -4  -1  16       19.45       17.20      1.18 o 
  -3  -1  16       24.68       25.35      1.36 o 
  -2  -1  16        2.20        1.53      0.44 o 
  -1  -1  16      827.21      804.99     19.03 o 
   0  -1  16      160.59      153.35      3.03 o 
   1  -1  16       53.09       47.17      2.50 o 
   2  -1  16      100.86       91.51      2.22 o 
   3  -1  16      118.19      102.72      3.82 o 
   4  -1  16       59.79       51.47      2.64 o 
  -4   0  16        0.05        0.12      0.37 o 
  -3   0  16       57.81       51.14      2.10 o 
  -2   0  16     1294.19     1247.25     29.21 o 
  -1   0  16      277.65      272.71      7.02 o 
   0   0  16        0.03        0.18      0.28 o 
   1   0  16       14.64       15.85      0.72 o 
   2   0  16        7.75        8.61      0.59 o 
   3   0  16        0.51        0.22      0.39 o 
   4   0  16        6.93        9.54      1.20 o 
  -4   1  16       34.33       33.71      1.80 o 
  -3   1  16        6.33        5.31      0.79 o 
  -2   1  16      645.24      660.87     16.05 o 
  -1   1  16       15.54       16.18      0.99 o 
   0   1  16      136.36      125.28      2.61 o 
   1   1  16      160.29      151.05      3.10 o 
   2   1  16       40.10       43.95      2.12 o 
   3   1  16        2.52        0.96      0.54 o 
  -4   2  16        4.90        6.78      0.96 o 
  -3   2  16       21.63       23.53      1.49 o 
  -2   2  16        0.24        0.37      0.40 o 
  -1   2  16      334.43      320.06     12.95 o 
   0   2  16      136.78      111.71      2.65 o 
   1   2  16       67.45       59.58      2.46 o 
   2   2  16       71.80       73.73      3.02 o 
   3   2  16        5.68        6.02      0.97 o 
  -4   3  16        5.69        4.99      0.93 o 
  -3   3  16        6.83        7.27      1.00 o 
  -2   3  16      112.30      106.08      3.56 o 
  -1   3  16       37.68       33.67      1.12 o 
   0   3  16       82.70       64.19      1.67 o 
   1   3  16        1.67        1.28      0.56 o 
   2   3  16       24.49       20.67      1.54 o 
  -3   4  16       86.78       80.94      3.26 o 
  -2   4  16        7.16        5.17      0.84 o 
  -1   4  16       58.73       64.84      2.32 o 
   0   4  16       32.31       34.63      1.82 o 
   1   4  16        0.74        1.93      0.68 o 
   2   4  16       23.31       22.42      1.72 o 
  -3   5  16        0.12        0.66      0.64 o 
  -2   5  16        1.08        2.50      0.70 o 
  -1   5  16        5.39        5.22      0.86 o 
   0   5  16        4.74        5.92      0.95 o 
   1   5  16        9.12       12.41      1.36 o 
   0  -8  17        8.34        8.10      1.13 o 
   1  -8  17       14.22       14.08      1.38 o 
  -1  -7  17        2.91        3.12      0.76 o 
   0  -7  17        5.36        6.18      0.97 o 
   1  -7  17        1.03       -0.13      0.46 o 
   2  -7  17        2.83        3.49      0.87 o 
  -2  -6  17        0.01        0.20      0.43 o 
  -1  -6  17       37.42       39.13      1.96 o 
   0  -6  17        0.40        0.42      0.44 o 
   1  -6  17        5.54        6.42      0.95 o 
   2  -6  17        0.00       -0.18      0.31 o 
   3  -6  17        0.01       -0.32      0.28 o 
  -3  -5  17        0.80        0.87      0.69 o 
  -2  -5  17        1.55        2.04      0.46 o 
  -1  -5  17        0.04       -0.39      0.30 o 
   0  -5  17       38.14       43.51      2.00 o 
   1  -5  17       91.94       98.07      3.49 o 
   2  -5  17       26.89       28.01      1.10 o 
   3  -5  17        8.89       10.86      0.87 o 
  -3  -4  17       14.26       14.84      0.87 o 
  -2  -4  17        7.26        6.97      1.25 o 
  -1  -4  17      110.02      105.59      2.47 o 
   0  -4  17        2.09        3.88      0.66 o 
   1  -4  17        5.93        6.60      0.91 o 
   2  -4  17       84.27       87.93      2.28 o 
   3  -4  17      101.34      104.50      2.70 o 
   4  -4  17        9.75        8.80      0.92 o 
  -4  -3  17       50.63       42.90      2.62 o 
  -3  -3  17      184.54      162.29      3.59 o 
  -2  -3  17      204.25      195.82      5.39 o 
  -1  -3  17        9.23        6.96      0.74 o 
   0  -3  17      159.50      163.63      4.71 o 
   1  -3  17       13.03       15.00      1.06 o 
   2  -3  17        5.02        4.73      0.82 o 
   3  -3  17       40.95       52.75      1.72 o 
   4  -3  17       23.70       31.88      2.02 o 
  -4  -2  17        1.00        1.26      0.52 o 
  -3  -2  17        3.56        2.77      0.54 o 
  -2  -2  17       17.01       16.30      1.01 o 
  -1  -2  17       39.07       44.72      1.80 o 
   0  -2  17       35.80       28.75      1.40 o 
   1  -2  17        0.32        1.24      0.37 o 
   2  -2  17        3.24        3.43      0.49 o 
   3  -2  17       14.23       14.59      0.87 o 
   4  -2  17        1.35        2.40      0.82 o 
  -4  -1  17        2.71        3.02      0.63 o 
  -3  -1  17       16.53       18.47      1.17 o 
  -2  -1  17       49.59       50.57      1.98 o 
  -1  -1  17     1042.99     1040.84     24.44 o 
   0  -1  17       12.58       11.45      0.84 o 
   1  -1  17      135.31      131.18      2.80 o 
   2  -1  17       62.60       62.17      1.73 o 
   3  -1  17        0.03        0.06      0.44 o 
   4  -1  17       41.88       41.54      2.35 o 
  -4   0  17        1.12        2.74      0.67 o 
  -3   0  17        1.97        2.60      0.59 o 
  -2   0  17      134.12      134.80      4.04 o 
  -1   0  17      469.79      459.65     11.31 o 
   0   0  17       17.84       20.33      0.78 o 
   1   0  17       91.02       84.78      2.02 o 
   2   0  17        6.05        4.90      0.77 o 
   3   0  17       12.08       14.91      1.29 o 
  -4   1  17       69.35       76.28      3.00 o 
  -3   1  17       16.82       17.12      1.19 o 
  -2   1  17       22.48       18.97      1.23 o 
  -1   1  17      202.83      199.74      5.44 o 
   0   1  17       60.41       63.97      1.61 o 
   1   1  17       16.90       11.95      0.65 o 
   2   1  17        0.12        0.12      0.40 o 
   3   1  17        1.00        1.60      0.62 o 
  -4   2  17        4.03        5.33      0.89 o 
  -3   2  17       27.92       29.72      1.72 o 
  -2   2  17       21.76       26.43      1.49 o 
  -1   2  17        7.74        8.28      0.82 o 
   0   2  17      148.13      143.85      3.00 o 
   1   2  17      122.27      113.89      3.91 o 
   2   2  17       17.73       22.18      1.57 o 
   3   2  17       17.34       19.05      1.55 o 
  -4   3  17        0.90        0.54      0.64 o 
  -3   3  17        3.28        3.74      0.85 o 
  -2   3  17        1.15        1.98      0.65 o 
  -1   3  17       33.47       31.11      1.55 o 
   0   3  17        0.00        1.40      0.36 o 
   1   3  17        9.58        4.27      0.79 o 
   2   3  17        0.17        1.32      0.64 o 
  -3   4  17        4.57        3.91      0.89 o 
  -2   4  17        4.00        3.41      0.78 o 
  -1   4  17      103.10       92.05      2.28 o 
   0   4  17       94.59      101.43      3.71 o 
   1   4  17       18.75       24.82      1.69 o 
  -2   5  17       33.76       35.40      1.94 o 
  -1   5  17       70.91       82.91      3.22 o 
   0   5  17       67.35       71.84      3.09 o 
  -1  -7  18        2.65        1.97      0.66 o 
   0  -7  18        3.38        0.52      0.56 o 
   1  -7  18        2.63        5.30      0.97 o 
   2  -7  18        9.63       11.29      1.31 o 
  -2  -6  18        0.93        0.95      0.44 o 
  -1  -6  18        0.02        0.35      0.53 o 
   0  -6  18       18.57       22.12      1.50 o 
   1  -6  18       13.39       10.97      1.20 o 
   2  -6  18       28.23       25.33      1.77 o 
   3  -6  18       16.85       18.23      1.05 o 
  -2  -5  18       10.87       10.31      0.99 o 
  -1  -5  18       15.79       16.11      1.15 o 
   0  -5  18        2.92        2.60      0.63 o 
   1  -5  18       92.12       85.69      3.24 o 
   2  -5  18       33.26       34.13      1.26 o 
   3  -5  18        6.76        5.03      1.17 o 
  -3  -4  18        1.41        1.42      0.41 o 
  -2  -4  18       29.40       28.35      1.15 o 
  -1  -4  18        2.51        1.98      0.58 o 
   0  -4  18        2.47        4.08      0.68 o 
   1  -4  18       28.32       27.19      1.62 o 
   2  -4  18        2.69        4.05      0.53 o 
   3  -4  18        5.65        6.21      0.70 o 
  -3  -3  18        0.85       -0.04      0.30 o 
  -2  -3  18       19.97       17.65      1.11 o 
  -1  -3  18       25.67       27.77      1.43 o 
   0  -3  18      629.07      661.60     16.10 o 
   1  -3  18       37.27       37.02      1.78 o 
   2  -3  18       29.64       30.50      1.19 o 
   3  -3  18      105.60      114.38      2.87 o 
  -4  -2  18       11.79       20.01      1.28 o 
  -3  -2  18        0.07       -0.20      0.32 o 
  -2  -2  18      241.90      234.63      6.31 o 
  -1  -2  18      158.49      162.62      4.62 o 
   0  -2  18        0.02        0.13      0.38 o 
   1  -2  18        0.44        0.48      0.27 o 
   2  -2  18       12.61       14.71      0.84 o 
   3  -2  18        1.24        1.02      0.40 o 
  -4  -1  18        4.79        5.20      0.78 o 
  -3  -1  18        6.68        5.49      0.73 o 
  -2  -1  18       26.13       25.02      1.32 o 
  -1  -1  18       36.25       33.87      1.55 o 
   0  -1  18      200.93      202.68      5.51 o 
   1  -1  18       17.41       17.99      1.15 o 
   2  -1  18       23.49       23.48      1.58 o 
   3  -1  18        3.77        5.28      0.93 o 
  -4   0  18        6.65        5.82      0.85 o 
  -3   0  18        0.74        0.72      0.46 o 
  -2   0  18       10.42        9.57      0.88 o 
  -1   0  18        3.59        4.04      0.60 o 
   0   0  18        6.31        5.21      0.63 o 
   1   0  18       59.51       61.61      1.65 o 
   2   0  18       66.36       56.84      2.46 o 
   3   0  18       27.49       34.82      2.02 o 
  -4   1  18       14.07       14.10      1.21 o 
  -3   1  18        0.62       -0.34      0.36 o 
  -2   1  18        7.91        8.06      0.89 o 
  -1   1  18        0.72        1.03      0.43 o 
   0   1  18       38.42       29.13      1.73 o 
   1   1  18       40.50       37.45      1.22 o 
   2   1  18        4.95        4.98      0.82 o 
   3   1  18        3.65        6.88      1.02 o 
  -4   2  18        0.02        0.55      0.59 o 
  -3   2  18       12.25       10.36      1.11 o 
  -2   2  18      173.85      181.56      5.32 o 
  -1   2  18       17.16       19.67      1.21 o 
   0   2  18      166.73      169.50      3.47 o 
   1   2  18       69.83       79.31      3.10 o 
   2   2  18       27.88       29.65      1.84 o 
  -3   3  18       28.97       35.94      2.02 o 
  -2   3  18       61.27       62.78      2.57 o 
  -1   3  18       59.14       59.71      2.32 o 
   0   3  18       41.16       46.55      2.16 o 
   1   3  18       80.72       84.25      3.33 o 
   2   3  18        0.27        0.13      0.55 o 
  -3   4  18        6.15        4.79      0.97 o 
  -2   4  18       81.95       88.43      3.28 o 
  -1   4  18        2.30        2.00      0.61 o 
   0   4  18       35.57       30.28      1.83 o 
   1   4  18       23.99       29.97      1.93 o 
  -1   5  18       29.81       28.37      1.78 o 
   0  -7  19        0.24        0.50      0.53 o 
   1  -7  19        8.85        9.98      1.24 o 
  -1  -6  19       42.30       41.26      2.07 o 
   0  -6  19        1.40        1.04      0.55 o 
   1  -6  19        0.37        1.11      0.61 o 
   2  -6  19       28.52       32.06      2.07 o 
  -2  -5  19       63.91       66.81      1.98 o 
  -1  -5  19        2.60        3.78      0.72 o 
   0  -5  19        7.26        8.55      0.99 o 
   1  -5  19       78.61       73.44      2.99 o 
   2  -5  19        2.35        1.99      0.72 o 
   3  -5  19        1.74        1.75      0.71 o 
  -3  -4  19        8.30        8.48      1.05 o 
  -2  -4  19        0.05        0.39      0.34 o 
  -1  -4  19       67.88       67.21      2.54 o 
   0  -4  19        1.29        1.42      0.55 o 
   1  -4  19        7.82        7.66      0.96 o 
   2  -4  19        6.13        8.51      0.70 o 
   3  -4  19       28.83       34.92      1.42 o 
  -3  -3  19        0.83        2.02      0.57 o 
  -2  -3  19        0.31        0.47      0.37 o 
  -1  -3  19        3.54        3.19      0.62 o 
   0  -3  19       14.58       12.35      1.04 o 
   1  -3  19       95.47       97.71      3.38 o 
   2  -3  19        1.74        1.14      0.37 o 
   3  -3  19        1.14        1.45      0.46 o 
  -3  -2  19       11.23        9.18      0.88 o 
  -2  -2  19      113.85      109.86      3.48 o 
  -1  -2  19      502.00      482.36     11.95 o 
   0  -2  19      493.13      503.84     12.49 o 
   1  -2  19        0.24        0.14      0.35 o 
   2  -2  19        3.16        2.41      0.44 o 
   3  -2  19       13.19       10.87      1.20 o 
  -3  -1  19        6.58        5.89      0.80 o 
  -2  -1  19       18.05       19.20      1.17 o 
  -1  -1  19        0.53        0.27      0.36 o 
   0  -1  19       36.52       35.52      1.61 o 
   1  -1  19        0.11        0.65      0.29 o 
   2  -1  19        3.91        4.71      0.53 o 
   3  -1  19        0.00       -0.54      0.36 o 
  -3   0  19       19.20       21.61      1.40 o 
  -2   0  19        0.06        0.00      0.41 o 
  -1   0  19      239.22      225.56      6.10 o 
   0   0  19       53.79       47.86      1.89 o 
   1   0  19      310.36      290.40      7.96 o 
   2   0  19       32.33       29.56      1.72 o 
   3   0  19       23.59       25.94      1.74 o 
  -3   1  19        9.30        8.20      0.98 o 
  -2   1  19       30.40       28.67      1.56 o 
  -1   1  19        5.46        4.14      0.62 o 
   0   1  19        3.95        5.54      0.67 o 
   1   1  19        5.18        2.23      0.38 o 
   2   1  19       41.34       47.76      2.34 o 
  -3   2  19       58.31       60.20      2.61 o 
  -2   2  19       21.89       20.33      1.33 o 
  -1   2  19       75.94       70.41      2.57 o 
   0   2  19       13.67       14.72      1.03 o 
   1   2  19        1.85        1.29      0.54 o 
   2   2  19        0.12        0.04      0.51 o 
  -3   3  19        0.44        1.62      0.66 o 
  -2   3  19        2.50        1.37      0.62 o 
  -1   3  19        3.54        4.91      0.74 o 
   0   3  19        5.44        3.76      0.79 o 
   1   3  19       34.84       42.16      2.23 o 
  -2   4  19       12.81       13.88      1.26 o 
  -1   4  19       16.94       13.34      1.15 o 
   0   4  19       12.24       11.40      1.24 o 
  -1  -6  20        0.08        0.86      0.53 o 
   0  -6  20       22.22       24.99      1.67 o 
   1  -6  20        0.23        1.30      0.65 o 
   2  -6  20        2.60        4.54      1.04 o 
  -2  -5  20       59.01       55.07      2.36 o 
  -1  -5  20       37.48       42.44      2.04 o 
   0  -5  20        0.10       -0.08      0.40 o 
   1  -5  20        7.02        6.93      1.02 o 
   2  -5  20       13.68       15.37      1.44 o 
  -2  -4  20        0.06       -0.26      0.49 o 
  -1  -4  20        0.36        0.29      0.47 o 
   0  -4  20        0.72        0.21      0.41 o 
   1  -4  20       59.16       61.56      2.63 o 
   2  -4  20        0.55        1.63      0.69 o 
   3  -4  20       11.96       10.36      0.84 o 
  -3  -3  20        2.30        2.65      0.48 o 
  -2  -3  20        1.92        1.64      0.50 o 
  -1  -3  20       89.28       83.62      2.91 o 
   0  -3  20       76.20       73.76      2.75 o 
   1  -3  20       80.35       78.14      2.94 o 
   2  -3  20        0.28       -0.22      0.30 o 
   3  -3  20        2.41        5.11      0.64 o 
  -3  -2  20        4.62        5.29      0.77 o 
  -2  -2  20        0.15       -0.12      0.31 o 
  -1  -2  20      103.62      102.05      3.31 o 
   0  -2  20        2.16        2.21      0.57 o 
   1  -2  20        1.60        0.67      0.43 o 
   2  -2  20      135.31      131.47      3.07 o 
   3  -2  20        2.64        1.74      0.69 o 
  -3  -1  20      120.56      126.53      4.06 o 
  -2  -1  20       34.65       37.27      1.71 o 
  -1  -1  20        0.04        0.13      0.39 o 
   0  -1  20       16.60       15.17      1.07 o 
   1  -1  20       58.94       64.48      2.45 o 
   2  -1  20        1.27        2.95      0.91 o 
   3  -1  20        1.01        0.37      0.54 o 
  -3   0  20       10.33       11.27      1.07 o 
  -2   0  20        5.83        6.27      0.82 o 
  -1   0  20        0.77        0.86      0.43 o 
   0   0  20       13.37       12.95      0.94 o 
   1   0  20        0.02        1.07      0.46 o 
   2   0  20        0.32       -0.56      0.37 o 
  -3   1  20       14.77       19.27      1.42 o 
  -2   1  20        2.97        3.37      0.71 o 
  -1   1  20       17.96       15.19      1.09 o 
   0   1  20        9.40        7.30      0.78 o 
   1   1  20        1.36        1.66      0.60 o 
   2   1  20        2.40        4.03      0.84 o 
  -3   2  20        0.26        0.20      0.62 o 
  -2   2  20       25.24       24.44      1.48 o 
  -1   2  20        1.56        0.59      0.46 o 
   0   2  20       39.96       29.62      1.49 o 
   1   2  20       19.75       15.29      1.32 o 
  -2   3  20       42.12       53.65      2.40 o 
  -1   3  20       65.78       69.70      2.65 o 
   0  -6  21        0.09       -0.52      0.39 o 
   1  -6  21        0.94        1.51      0.70 o 
  -1  -5  21        1.76        1.84      0.59 o 
   0  -5  21       27.63       25.12      1.60 o 
   1  -5  21       77.31       85.12      3.39 o 
   2  -5  21       42.79       52.72      2.67 o 
  -2  -4  21       23.56       26.51      1.51 o 
  -1  -4  21       87.65       82.77      3.01 o 
   0  -4  21       83.80       93.04      3.37 o 
   1  -4  21       54.26       60.88      2.67 o 
   2  -4  21        0.22       -0.57      0.41 o 
  -2  -3  21        3.47        4.93      0.74 o 
  -1  -3  21       43.65       50.75      2.13 o 
   0  -3  21        5.11        8.61      0.97 o 
   1  -3  21       18.02       18.47      1.31 o 
   2  -3  21        1.47        1.17      0.58 o 
  -3  -2  21        0.44       -0.05      0.37 o 
  -2  -2  21        2.74        2.67      0.60 o 
  -1  -2  21        1.32        0.57      0.43 o 
   0  -2  21        7.85        5.79      0.78 o 
   1  -2  21        7.88        7.83      0.90 o 
   2  -2  21        0.37        0.94      0.55 o 
  -3  -1  21        0.23        0.92      0.53 o 
  -2  -1  21        9.18        8.86      0.89 o 
  -1  -1  21       14.49       12.81      0.98 o 
   0  -1  21        0.00        0.32      0.41 o 
   1  -1  21       22.43       21.06      1.32 o 
   2  -1  21        3.09        1.85      0.43 o 
  -3   0  21        3.86        4.72      0.82 o 
  -2   0  21       14.48       14.77      1.13 o 
  -1   0  21      109.40      109.20      3.52 o 
   0   0  21        0.12       -0.22      0.38 o 
   1   0  21        7.50        7.70      0.84 o 
   2   0  21        8.92        8.73      1.04 o 
  -3   1  21        0.18        1.32      0.62 o 
  -2   1  21       56.22       53.97      2.30 o 
  -1   1  21       41.40       44.13      1.93 o 
   0   1  21       34.66       38.33      1.75 o 
  -2   2  21        5.93        6.90      0.94 o 
  -1   2  21       62.65       69.91      2.65 o 
   0   2  21       25.09       31.18      1.57 o 
   1   2  21       18.10       23.87      1.68 o 
  -1   3  21       33.42       35.76      1.82 o 
  -1  -5  22        2.29        3.05      0.73 o 
   0  -5  22        2.40        2.03      0.69 o 
   1  -5  22        0.19        0.42      0.59 o 
  -1  -4  22       71.19       66.78      2.66 o 
   0  -4  22      123.77      122.43      4.11 o 
   1  -4  22       54.37       58.91      2.64 o 
   2  -4  22        0.21       -0.14      0.52 o 
  -2  -3  22       29.87       37.29      1.83 o 
  -1  -3  22        3.36        4.02      0.73 o 
   0  -3  22       23.11       24.35      1.51 o 
   1  -3  22        1.09        2.85      0.72 o 
   2  -3  22        0.34        0.62      0.53 o 
  -2  -2  22        0.29        0.39      0.44 o 
  -1  -2  22        5.78        6.50      0.84 o 
   0  -2  22       49.76       49.74      2.16 o 
   1  -2  22        8.40        8.19      0.95 o 
   2  -2  22       10.94       13.00      1.20 o 
  -2  -1  22        8.86        8.45      0.94 o 
  -1  -1  22       25.57       25.70      1.45 o 
   0  -1  22       18.94       20.95      1.32 o 
   1  -1  22        0.01        0.12      0.38 o 
  -2   0  22       26.37       25.33      1.49 o 
  -1   0  22       18.77       17.50      1.22 o 
   0   0  22       32.88       35.47      1.71 o 
   1   0  22        3.41        4.30      0.73 o 
  -2   1  22        0.26        1.06      0.61 o 
  -1   1  22       14.73       19.55      1.29 o 
   0   1  22        1.78        1.75      0.59 o 
  -1   2  22       12.58       13.54      1.15 o 
  -1  -4  23       16.41       17.46      1.28 o 
   0  -4  23       11.55       10.26      1.12 o 
   1  -4  23        0.61        1.73      0.63 o 
  -1  -3  23       27.71       29.45      1.63 o 
   0  -3  23        3.23        2.95      0.71 o 
   1  -3  23       16.51       15.91      1.28 o 
  -2  -2  23       25.92       27.94      1.58 o 
  -1  -2  23        0.46        0.87      0.53 o 
   0  -2  23        0.20        0.66      0.49 o 
   1  -2  23       16.35       17.32      1.31 o 
  -2  -1  23        0.35        0.55      0.54 o 
  -1  -1  23        8.34        8.78      0.93 o 
   0  -1  23       19.02       23.36      1.45 o 
   1  -1  23        1.30        0.76      0.52 o 
  -1   0  23        2.79        4.67      0.78 o 
   0   0  23       31.13       30.73      1.64 o 
  -1   1  23       72.14       81.99      3.01 o 
   0  -2  24        0.17       -0.09      0.47 o 
   0  -1  24       32.45       38.57      1.95 o 
                                                 
